# Supplementary material for: Collection and reporting of waste data to support waste management policies
Source: Npj Mater Sustain. 2026 Feb 21;4(1):6. doi: 10.1038/s44296-025-00092-6 (PMC12924763; doi:10.1038/s44296-025-00092-6)
Supplement: Supplementary file 2 — Source Data [file 44296_2025_92_MOESM2_ESM.xlsx]

## Sheet: Figure 3
Panel a
Composition (LoW)			Composition (EWC-Stat)			Hazardousness			Form
17 01	0.142417		06	0.027365		Non-hazardous	0.985674		Solid	0.981052
17 02	0.0154716		07	0.015281		Hazardous	0.0143257		Other	0.0189481
17 03	0.0278885		12	0.957163
17 04	0.0273651
17 05	0.680381
17 06	0.00409289
17 08	0.00906764
17 09	0.0933169
Panel b
Data is presented in Panel b.
Panel c
Waste fate			Waste recovery			Waste disposal			On/off-site treatment
Recovery	0.650387		R3	0.12761		D1	0.745198		Stationary	0.978121
Disposal	0.348436		R4	0.0445249		D4	0.0118355		Mobile	0.0218789
Other fate	0.00117696		R5	0.651896		D5	0.204431
			R10	0.141883		D8	0.00956404
			R11	0.0240733		D9	0.0239898
			Other	0.0100128		Other	0.00498127

## Sheet: Figure 4
Panel a
Data is presented in Panel a.
Panel b
Waste origin region			Waste receipt region			Waste removal region			Waste destination region
North East	0.0538022		North East	0.0567143		North East	0.0280485		North East	0.0301374
North West	0.10716		North West	0.103162		North West	0.156818		North West	0.157983
York&Humber	0.0972358		York&Humber	0.105181		York&Humber	0.0979038		York&Humber	0.102206
East Midlands	0.0838871		East Midlands	0.0836402		East Midlands	0.0846695		East Midlands	0.0851511
South East	0.179304		West Midlands	0.0985523		West Midlands	0.169833		South East	0.151676
South West	0.0905816		East	0.168437		East	0.115676		South West	0.0704442
Other	0.00415101		London	0.0908463		London	0.161022		Other	0.021806
West Midlands	0.0950205		South East	0.209279		South East	0.114405		West Midlands	0.164666
East	0.14303		South West	0.0841889		South West	0.0716242		East	0.148347
London	0.145829								London	0.0675839

## Sheet: Figure 5
Panels a,b, and c																						Panel d
Facility RPA	Facility Sub Region	Facility WPA	Facility District	Permit	Site Name	Operator	Permit Type	Easting	Northing	Post Code	Waste Code	Site Category	Facility Type	Recorded Origin	Origin WPA	Origin Region	Fate	R and D code	Tonnes Received			Facility RPA	Facility Sub Region	Facility WPA	Facility District	Permit	Site Name	Operator	Permit Type	Easting	Northing	Post Code	Waste Code	Site Category	Facility Type	Recorded Destination	Destination WPA	Destination Region	Fate	R and D code	Tonnes Removed	SOC Category
North West	Greater Manchester	Wigan	Wigan	104115	A & R Recycling Ltd	A & R Recycling Ltd	S0906 : Inert and excavation WTS with treatment	360622	406244	WN2 1HF	17 01 07	Treatment	Inert Waste Transfer / Treatment	North West	North West (WPA Not codeable)	North West	Recovery	R05.06.02	20931			North West	Greater Manchester	Oldham	Oldham	ZP3230XC	Oldham Clinical Waste Incinerator - EPR/ZP3230XC	SRCL Limited	B02 : Clinical Waste Incinerator	391970	406030	OL1 2JH	02 02 02	Incineration	Clinical Waste Incinerator	Bolton	Bolton	North West	Incineration	D10	0.409	09 - Animal and vegetal wastes
North West	Greater Manchester	Tameside	Tameside	403427	A M P Waste Transfer Station	A M P N W Ltd	S1506 No 6: 75kte HCI Waste TS + treatment	389386	397761	M43 6SJ	17 05 04	Treatment	Non Haz Waste Transfer / Treatment	Manchester	Manchester	North West	Recovery	R05	2100			North West	Greater Manchester	Oldham	Oldham	ZP3230XC	Oldham Clinical Waste Incinerator - EPR/ZP3230XC	SRCL Limited	B02 : Clinical Waste Incinerator	391970	406030	OL1 2JH	18 01 03*	Incineration	Clinical Waste Incinerator	Bolton	Bolton	North West	Incineration	D10	6.642	05 - Healthcare and biological wastes
North West	Greater Manchester	Tameside	Tameside	403427	A M P Waste Transfer Station	A M P N W Ltd	S1506 No 6: 75kte HCI Waste TS + treatment	389386	397761	M43 6SJ	17 01 07	Treatment	Non Haz Waste Transfer / Treatment	Manchester	Manchester	North West	Recovery	R05	6500			North West	Greater Manchester	Oldham	Oldham	ZP3230XC	Oldham Clinical Waste Incinerator - EPR/ZP3230XC	SRCL Limited	B02 : Clinical Waste Incinerator	391970	406030	OL1 2JH	18 01 04	Incineration	Clinical Waste Incinerator	Bolton	Bolton	North West	Incineration	D10	0.089	10 - Mixed ordinary wastes
North West	Greater Manchester	Tameside	Tameside	403427	A M P Waste Transfer Station	A M P N W Ltd	S1506 No 6: 75kte HCI Waste TS + treatment	389386	397761	M43 6SJ	17 09 04	Treatment	Non Haz Waste Transfer / Treatment	Manchester	Manchester	North West	Recovery	R03	19840			North West	Greater Manchester	Oldham	Oldham	ZP3230XC	Oldham Clinical Waste Incinerator - EPR/ZP3230XC	SRCL Limited	B02 : Clinical Waste Incinerator	391970	406030	OL1 2JH	18 01 08*	Incineration	Clinical Waste Incinerator	Bolton	Bolton	North West	Incineration	D10	0.722	02 - Chemical preparation wastes
North West	Greater Manchester	Bury	Bury	403495	Abbey Skips Waste Transfer Station	Abbey Skip Hire Ltd	S1506 No 6: 75kte HCI Waste TS + treatment	380358	411627	BL9 5BQ	17 09 04	Treatment	Non Haz Waste Transfer / Treatment	Bury	Bury	North West	Recovery	R03	8880			North West	Greater Manchester	Oldham	Oldham	ZP3230XC	Oldham Clinical Waste Incinerator - EPR/ZP3230XC	SRCL Limited	B02 : Clinical Waste Incinerator	391970	406030	OL1 2JH	18 02 02*	Incineration	Clinical Waste Incinerator	Bolton	Bolton	North West	Incineration	D10	0.153	05 - Healthcare and biological wastes
North West	Greater Manchester	Stockport	Stockport	104744	Adswood Eco Centre	Totally Local Company Limited	S0811 : Inert & excavation Waste TS + treatment	388320	387539	SK8 5QY	17 01 01	Treatment	Inert Waste Transfer / Treatment	Stockport	Stockport	North West	Recovery	R05.07.04	4150.48			North West	Greater Manchester	Oldham	Oldham	ZP3230XC	Oldham Clinical Waste Incinerator - EPR/ZP3230XC	SRCL Limited	B02 : Clinical Waste Incinerator	391970	406030	OL1 2JH	20 01 99	Incineration	Clinical Waste Incinerator	Bolton	Bolton	North West	Incineration	D10	0.263	10 - Mixed ordinary wastes
North West	Greater Manchester	Stockport	Stockport	104744	Adswood Eco Centre	Totally Local Company Limited	S0811 : Inert & excavation Waste TS + treatment	388320	387539	SK8 5QY	17 03 02	Treatment	Inert Waste Transfer / Treatment	Stockport	Stockport	North West	Recovery	R05.07.04	40115.6			North West	Greater Manchester	Bolton	Bolton	ZP3730XJ	Bolton Clinical Waste Incinerator -EPR/ZP3730XJ	SRCL Limited	B02 : Clinical Waste Incinerator	371670	406270	BL4 0JR	18 01 04	Incineration	Clinical Waste Incinerator	Bury	Bury	North West	Landfill	D01	116.379	10 - Mixed ordinary wastes
North West	Greater Manchester	Stockport	Stockport	400397	Adswood Road Transfer Station	Booth Ventures Limited	S0906 : Inert and excavation WTS with treatment	388408	387734	SK8 5QY	17 05 04	Treatment	Inert Waste Transfer / Treatment	Salford	Salford	North West	Recovery	R05.07.06	18			North West	Greater Manchester	Bolton	Bolton	ZP3730XJ	Bolton Clinical Waste Incinerator -EPR/ZP3730XJ	SRCL Limited	B02 : Clinical Waste Incinerator	371670	406270	BL4 0JR	19 01 12	Incineration	Clinical Waste Incinerator	Bury	Bury	North West	Landfill	D01	880.92	12 - Mineral wastes
North West	Greater Manchester	Stockport	Stockport	400397	Adswood Road Transfer Station	Booth Ventures Limited	S0906 : Inert and excavation WTS with treatment	388408	387734	SK8 5QY	17 01 07	Treatment	Inert Waste Transfer / Treatment	Warrington	Warrington	North West	Recovery	R05.07.06	18			North West	Greater Manchester	Bolton	Bolton	ZP3730XJ	Bolton Clinical Waste Incinerator -EPR/ZP3730XJ	SRCL Limited	B02 : Clinical Waste Incinerator	371670	406270	BL4 0JR	20 01 99	Incineration	Clinical Waste Incinerator	Bury	Bury	North West	Landfill	D01	0.467	10 - Mixed ordinary wastes
North West	Greater Manchester	Stockport	Stockport	400397	Adswood Road Transfer Station	Booth Ventures Limited	S0906 : Inert and excavation WTS with treatment	388408	387734	SK8 5QY	17 01 07	Treatment	Inert Waste Transfer / Treatment	Derbyshire	Derbyshire	East Midlands	Recovery	R05.07.06	36			North West	Greater Manchester	Oldham	Oldham	ZP3230XC	Oldham Clinical Waste Incinerator - EPR/ZP3230XC	SRCL Limited	B02 : Clinical Waste Incinerator	391970	406030	OL1 2JH	19 01 12	Incineration	Clinical Waste Incinerator	Bury	Bury	North West	Landfill	D01	591.56	12 - Mineral wastes
North West	Greater Manchester	Stockport	Stockport	400397	Adswood Road Transfer Station	Booth Ventures Limited	S0906 : Inert and excavation WTS with treatment	388408	387734	SK8 5QY	17 01 07	Treatment	Inert Waste Transfer / Treatment	Wirral	Wirral	North West	Recovery	R05.07.06	36			North West	Greater Manchester	Bolton	Bolton	ZP3730XJ	Bolton Clinical Waste Incinerator -EPR/ZP3730XJ	SRCL Limited	B02 : Clinical Waste Incinerator	371670	406270	BL4 0JR	18 01 03*	Incineration	Clinical Waste Incinerator	Knowsley	Knowsley	North West	Recovery	R03	128.35	05 - Healthcare and biological wastes
North West	Greater Manchester	Stockport	Stockport	400397	Adswood Road Transfer Station	Booth Ventures Limited	S0906 : Inert and excavation WTS with treatment	388408	387734	SK8 5QY	17 01 07	Treatment	Inert Waste Transfer / Treatment	Bolton	Bolton	North West	Recovery	R05.07.06	54			North West	Greater Manchester	Oldham	Oldham	ZP3230XC	Oldham Clinical Waste Incinerator - EPR/ZP3230XC	SRCL Limited	B02 : Clinical Waste Incinerator	391970	406030	OL1 2JH	18 01 03*	Incineration	Clinical Waste Incinerator	Knowsley	Knowsley	North West	Recovery	R03	173.717	05 - Healthcare and biological wastes
North West	Greater Manchester	Stockport	Stockport	400397	Adswood Road Transfer Station	Booth Ventures Limited	S0906 : Inert and excavation WTS with treatment	388408	387734	SK8 5QY	17 01 07	Treatment	Inert Waste Transfer / Treatment	Cheshire West and Chester	Cheshire West and Chester	North West	Recovery	R05.07.06	54			North West	Greater Manchester	Bolton	Bolton	ZP3730XJ	Bolton Clinical Waste Incinerator -EPR/ZP3730XJ	SRCL Limited	B02 : Clinical Waste Incinerator	371670	406270	BL4 0JR	16 02 14	Incineration	Clinical Waste Incinerator	Leeds	Leeds	Yorks & Humber	Incineration	D10	1.121	08 - Discarded equipment
North West	Greater Manchester	Stockport	Stockport	400397	Adswood Road Transfer Station	Booth Ventures Limited	S0906 : Inert and excavation WTS with treatment	388408	387734	SK8 5QY	17 01 07	Treatment	Inert Waste Transfer / Treatment	Trafford	Trafford	North West	Recovery	R05.07.06	54			North West	Greater Manchester	Bolton	Bolton	ZP3730XJ	Bolton Clinical Waste Incinerator -EPR/ZP3730XJ	SRCL Limited	B02 : Clinical Waste Incinerator	371670	406270	BL4 0JR	18 01 03*	Incineration	Clinical Waste Incinerator	Leeds	Leeds	Yorks & Humber	Incineration	D10	16.182	05 - Healthcare and biological wastes
North West	Greater Manchester	Stockport	Stockport	400397	Adswood Road Transfer Station	Booth Ventures Limited	S0906 : Inert and excavation WTS with treatment	388408	387734	SK8 5QY	17 01 07	Treatment	Inert Waste Transfer / Treatment	Staffordshire	Staffordshire	West Midlands	Recovery	R05.07.06	180			North West	Greater Manchester	Bolton	Bolton	ZP3730XJ	Bolton Clinical Waste Incinerator -EPR/ZP3730XJ	SRCL Limited	B02 : Clinical Waste Incinerator	371670	406270	BL4 0JR	18 01 04	Incineration	Clinical Waste Incinerator	Leeds	Leeds	Yorks & Humber	Incineration	D10	3.299	10 - Mixed ordinary wastes
North West	Greater Manchester	Stockport	Stockport	400397	Adswood Road Transfer Station	Booth Ventures Limited	S0906 : Inert and excavation WTS with treatment	388408	387734	SK8 5QY	17 05 04	Treatment	Inert Waste Transfer / Treatment	Rochdale	Rochdale	North West	Recovery	R05.07.06	216			North West	Greater Manchester	Bolton	Bolton	ZP3730XJ	Bolton Clinical Waste Incinerator -EPR/ZP3730XJ	SRCL Limited	B02 : Clinical Waste Incinerator	371670	406270	BL4 0JR	18 01 06*	Incineration	Clinical Waste Incinerator	Leeds	Leeds	Yorks & Humber	Incineration	D10	0.164	02 - Chemical preparation wastes
North West	Greater Manchester	Stockport	Stockport	400397	Adswood Road Transfer Station	Booth Ventures Limited	S0906 : Inert and excavation WTS with treatment	388408	387734	SK8 5QY	17 05 04	Treatment	Inert Waste Transfer / Treatment	Manchester	Manchester	North West	Recovery	R05.07.06	234			North West	Greater Manchester	Bolton	Bolton	ZP3730XJ	Bolton Clinical Waste Incinerator -EPR/ZP3730XJ	SRCL Limited	B02 : Clinical Waste Incinerator	371670	406270	BL4 0JR	18 01 08*	Incineration	Clinical Waste Incinerator	Leeds	Leeds	Yorks & Humber	Incineration	D10	1.098	02 - Chemical preparation wastes
North West	Greater Manchester	Stockport	Stockport	400397	Adswood Road Transfer Station	Booth Ventures Limited	S0906 : Inert and excavation WTS with treatment	388408	387734	SK8 5QY	17 01 07	Treatment	Inert Waste Transfer / Treatment	Salford	Salford	North West	Recovery	R05.07.06	324			North West	Greater Manchester	Bolton	Bolton	ZP3730XJ	Bolton Clinical Waste Incinerator -EPR/ZP3730XJ	SRCL Limited	B02 : Clinical Waste Incinerator	371670	406270	BL4 0JR	18 02 02*	Incineration	Clinical Waste Incinerator	Leeds	Leeds	Yorks & Humber	Incineration	D10	0.046	05 - Healthcare and biological wastes
North West	Greater Manchester	Stockport	Stockport	400397	Adswood Road Transfer Station	Booth Ventures Limited	S0906 : Inert and excavation WTS with treatment	388408	387734	SK8 5QY	17 01 07	Treatment	Inert Waste Transfer / Treatment	Bury	Bury	North West	Recovery	R05.07.06	522			North West	Greater Manchester	Oldham	Oldham	ZP3230XC	Oldham Clinical Waste Incinerator - EPR/ZP3230XC	SRCL Limited	B02 : Clinical Waste Incinerator	391970	406030	OL1 2JH	18 01 03*	Incineration	Clinical Waste Incinerator	Leeds	Leeds	Yorks & Humber	Incineration	D10	2.169	05 - Healthcare and biological wastes
North West	Greater Manchester	Stockport	Stockport	400397	Adswood Road Transfer Station	Booth Ventures Limited	S0906 : Inert and excavation WTS with treatment	388408	387734	SK8 5QY	17 01 07	Treatment	Inert Waste Transfer / Treatment	Lancashire	Lancashire	North West	Recovery	R05.07.06	612			North West	Greater Manchester	Bolton	Bolton	ZP3730XJ	Bolton Clinical Waste Incinerator -EPR/ZP3730XJ	SRCL Limited	B02 : Clinical Waste Incinerator	371670	406270	BL4 0JR	18 01 03*	Incineration	Clinical Waste Incinerator	North Lanarkshire	Scotland	Scotland	Treatment	D09	28.777	05 - Healthcare and biological wastes
North West	Greater Manchester	Stockport	Stockport	400397	Adswood Road Transfer Station	Booth Ventures Limited	S0906 : Inert and excavation WTS with treatment	388408	387734	SK8 5QY	17 01 07	Treatment	Inert Waste Transfer / Treatment	Rochdale	Rochdale	North West	Recovery	R05.07.06	612			North West	Greater Manchester	Bolton	Bolton	ZP3730XJ	Bolton Clinical Waste Incinerator -EPR/ZP3730XJ	SRCL Limited	B02 : Clinical Waste Incinerator	371670	406270	BL4 0JR	18 01 04	Incineration	Clinical Waste Incinerator	North Lanarkshire	Scotland	Scotland	Treatment	D09	1.809	10 - Mixed ordinary wastes
North West	Greater Manchester	Stockport	Stockport	400397	Adswood Road Transfer Station	Booth Ventures Limited	S0906 : Inert and excavation WTS with treatment	388408	387734	SK8 5QY	17 01 07	Treatment	Inert Waste Transfer / Treatment	Cheshire East	Cheshire East	North West	Recovery	R05.07.06	882			North West	Greater Manchester	Oldham	Oldham	ZP3230XC	Oldham Clinical Waste Incinerator - EPR/ZP3230XC	SRCL Limited	B02 : Clinical Waste Incinerator	391970	406030	OL1 2JH	18 01 03*	Incineration	Clinical Waste Incinerator	North Lanarkshire	Scotland	Scotland	Treatment	D09	80.221	05 - Healthcare and biological wastes
North West	Greater Manchester	Stockport	Stockport	400397	Adswood Road Transfer Station	Booth Ventures Limited	S0906 : Inert and excavation WTS with treatment	388408	387734	SK8 5QY	17 05 04	Treatment	Inert Waste Transfer / Treatment	Stockport	Stockport	North West	Recovery	R05.07.06	1746			North West	Greater Manchester	Bolton	Bolton	ZP3730XJ	Bolton Clinical Waste Incinerator -EPR/ZP3730XJ	SRCL Limited	B02 : Clinical Waste Incinerator	371670	406270	BL4 0JR	18 01 03*	Incineration	Clinical Waste Incinerator	Oldham	Oldham	North West	Incineration	D10	14.89	05 - Healthcare and biological wastes
North West	Greater Manchester	Stockport	Stockport	400397	Adswood Road Transfer Station	Booth Ventures Limited	S0906 : Inert and excavation WTS with treatment	388408	387734	SK8 5QY	17 01 07	Treatment	Inert Waste Transfer / Treatment	Manchester	Manchester	North West	Recovery	R05.07.06	9132			North West	Greater Manchester	Bolton	Bolton	ZP3730XJ	Bolton Clinical Waste Incinerator -EPR/ZP3730XJ	SRCL Limited	B02 : Clinical Waste Incinerator	371670	406270	BL4 0JR	18 01 03*	Incineration	Clinical Waste Incinerator	Telford and Wrekin	Telford and Wrekin	West Midlands	Recovery	R03	19.139	05 - Healthcare and biological wastes
North West	Greater Manchester	Stockport	Stockport	400397	Adswood Road Transfer Station	Booth Ventures Limited	S0906 : Inert and excavation WTS with treatment	388408	387734	SK8 5QY	17 01 07	Treatment	Inert Waste Transfer / Treatment	Stockport	Stockport	North West	Recovery	R05.07.06	35502			North West	Greater Manchester	Bolton	Bolton	ZP3730XJ	Bolton Clinical Waste Incinerator -EPR/ZP3730XJ	SRCL Limited	B02 : Clinical Waste Incinerator	371670	406270	BL4 0JR	18 01 04	Incineration	Clinical Waste Incinerator	Telford and Wrekin	Telford and Wrekin	West Midlands	Recovery	R03	4.611	10 - Mixed ordinary wastes
North West	Greater Manchester	Manchester	Manchester	403404	Aggregate & Soil Recycling Facility	P R Junior Limited	S0906 : Inert and excavation WTS with treatment	386210	400075	M40 5AA	17 01 07	Treatment	Inert Waste Transfer / Treatment	Manchester	Manchester	North West	Recovery	R05	26600			North West	Greater Manchester	Bury	Bury	BS7951IB	Pilsworth South Landfill - EPR/BS7951IB	Viridor Waste Management Limited	L02 : Non Haz (SNRHW) LF	382640	408840	BL9 8QZ	19 07 03	Landfill	Non Haz (SNRHW) LF	Blackburn with Darwen	Blackburn with Darwen	North West	Treatment	D08	52.84	03 - Other chemical wastes
North West	Greater Manchester	Salford	Salford	403873	Aggregate And Soil Recycling Facility	Chartrange ( Quarry Products ) Limited	A11 : Household, Commercial & Industrial Waste Transfer Stn	380529	400659	M27 8UJ	17 01 07	Transfer	Non-Haz Waste Transfer	Manchester	Manchester	North West	Recovery	R05	15352			North West	Greater Manchester	Bury	Bury	BU9068IM	Pilsworth North Lanfill Site EPR/BU9068IM	Viridor Waste Management Limited	L02 : Non Haz (SNRHW) LF	382590	409570	BL9 8QZ	13 02 05*	Landfill	Non Haz (SNRHW) LF	Merseyside	Merseyside (WPA not codeable)	North West	Recovery	R09	52.8	01 - Chemical compound wastes
North West	Greater Manchester	Salford	Salford	407064	Aggregate Recycling Facility	Salford Excavations Recycling Limited	S0906 : Inert and excavation WTS with treatment	378950	403322	M27 8LJ	17 09 04	Treatment	Inert Waste Transfer / Treatment	Cheshire East	Cheshire East	North West	Landfill	D01	15			North West	Greater Manchester	Bury	Bury	BU9068IM	Pilsworth North Lanfill Site EPR/BU9068IM	Viridor Waste Management Limited	L02 : Non Haz (SNRHW) LF	382590	409570	BL9 8QZ	15 02 02*	Landfill	Non Haz (SNRHW) LF	Merseyside	Merseyside (WPA not codeable)	North West	Recovery	R09	0.66	07 - Non-metallic wastes
North West	Greater Manchester	Salford	Salford	407064	Aggregate Recycling Facility	Salford Excavations Recycling Limited	S0906 : Inert and excavation WTS with treatment	378950	403322	M27 8LJ	17 01 07	Treatment	Inert Waste Transfer / Treatment	North West	North West (WPA Not codeable)	North West	Landfill	D01	15			North West	Greater Manchester	Bury	Bury	BS7951IB	Pilsworth South Landfill - EPR/BS7951IB	Viridor Waste Management Limited	L02 : Non Haz (SNRHW) LF	382640	408840	BL9 8QZ	19 07 03	Landfill	Non Haz (SNRHW) LF	Trafford	Trafford	North West	Treatment	D08	29511.3	03 - Other chemical wastes
North West	Greater Manchester	Salford	Salford	407064	Aggregate Recycling Facility	Salford Excavations Recycling Limited	S0906 : Inert and excavation WTS with treatment	378950	403322	M27 8LJ	17 02 01	Treatment	Inert Waste Transfer / Treatment	Manchester	Manchester	North West	Landfill	D01	45			North West	Greater Manchester	Oldham	Oldham	UP3630KS	Highmoor Quarry Landfill EPR/UP3630KS	Veolia ES Landfill Ltd	L04 : Non Hazardous LF	396980	406560	OL4 3SA	19 07 03	Landfill	Non Hazardous LF	Manchester	Manchester	North West	Treatment	D08	19585.5	03 - Other chemical wastes
North West	Greater Manchester	Salford	Salford	407064	Aggregate Recycling Facility	Salford Excavations Recycling Limited	S0906 : Inert and excavation WTS with treatment	378950	403322	M27 8LJ	17 05 04	Treatment	Inert Waste Transfer / Treatment	Oldham	Oldham	North West	Landfill	D01	45			North West	Greater Manchester	Salford	Salford	BS7340IH	Clifton Hall Landfill EPR/BS7340IH	Biffa Waste Services Ltd	L04 : Non Hazardous LF	379300	402700	M27 8LN	13 02 05*	Landfill	Non Hazardous LF	Merseyside	Merseyside (WPA not codeable)	North West	Recovery	R09	1.9	01 - Chemical compound wastes
North West	Greater Manchester	Salford	Salford	407064	Aggregate Recycling Facility	Salford Excavations Recycling Limited	S0906 : Inert and excavation WTS with treatment	378950	403322	M27 8LJ	17 01 07	Treatment	Inert Waste Transfer / Treatment	Rochdale	Rochdale	North West	Landfill	D01	68			North West	Greater Manchester	Salford	Salford	BS7340IH	Clifton Hall Landfill EPR/BS7340IH	Biffa Waste Services Ltd	L04 : Non Hazardous LF	379300	402700	M27 8LN	19 07 03	Landfill	Non Hazardous LF	Warrington	Warrington	North West	Treatment	D08	6452.3	03 - Other chemical wastes
North West	Greater Manchester	Salford	Salford	407064	Aggregate Recycling Facility	Salford Excavations Recycling Limited	S0906 : Inert and excavation WTS with treatment	378950	403322	M27 8LJ	17 09 04	Treatment	Inert Waste Transfer / Treatment	Manchester	Manchester	North West	Landfill	D01	75			North West	Greater Manchester	Stockport	Stockport	210070	Offerton Sand And Gravel Landfill	Offerton Sand And Gravel Ltd	L05 : Inert LF	392816	388801	SK2 5EU	19 12 02	Landfill	Inert LF	Manchester	Manchester	North West	Recovery	R04	43	06 - Metallic wastes
North West	Greater Manchester	Salford	Salford	407064	Aggregate Recycling Facility	Salford Excavations Recycling Limited	S0906 : Inert and excavation WTS with treatment	378950	403322	M27 8LJ	17 03 02	Treatment	Inert Waste Transfer / Treatment	Trafford	Trafford	North West	Landfill	D01	77			North West	Greater Manchester	Wigan	Wigan	210126	Morleys Quarry	Astley Sand & Aggregates Limited	L05 : Inert LF	368490	398697	M29 7EW	19 07 03	Landfill	Inert LF	Wigan	Wigan	North West	Treatment	D08	412.19	03 - Other chemical wastes
North West	Greater Manchester	Salford	Salford	407064	Aggregate Recycling Facility	Salford Excavations Recycling Limited	S0906 : Inert and excavation WTS with treatment	378950	403322	M27 8LJ	17 01 01	Treatment	Inert Waste Transfer / Treatment	Salford	Salford	North West	Landfill	D01	102			North West	Greater Manchester	Bolton	Bolton	50398	The Scrappers	The Scrappers Limited	A19 : Metal Recycling Site (Vehicle Dismantler)	371900	410200	BL1 8HU	16 01 03	MRS	Car Breaker	Blackburn with Darwen	Blackburn with Darwen	North West	Recovery	R05	47.99	07 - Non-metallic wastes
North West	Greater Manchester	Salford	Salford	407064	Aggregate Recycling Facility	Salford Excavations Recycling Limited	S0906 : Inert and excavation WTS with treatment	378950	403322	M27 8LJ	17 05 04	Treatment	Inert Waste Transfer / Treatment	Stockport	Stockport	North West	Landfill	D01	102			North West	Greater Manchester	Bolton	Bolton	50398	The Scrappers	The Scrappers Limited	A19 : Metal Recycling Site (Vehicle Dismantler)	371900	410200	BL1 8HU	16 01 06	MRS	Car Breaker	Bolton	Bolton	North West	Recovery	R04	1298.26	08 - Discarded equipment
North West	Greater Manchester	Salford	Salford	407064	Aggregate Recycling Facility	Salford Excavations Recycling Limited	S0906 : Inert and excavation WTS with treatment	378950	403322	M27 8LJ	17 09 04	Treatment	Inert Waste Transfer / Treatment	Salford	Salford	North West	Landfill	D01	126			North West	Greater Manchester	Bolton	Bolton	50398	The Scrappers	The Scrappers Limited	A19 : Metal Recycling Site (Vehicle Dismantler)	371900	410200	BL1 8HU	16 01 17	MRS	Car Breaker	Bolton	Bolton	North West	Recovery	R04	28.35	06 - Metallic wastes
North West	Greater Manchester	Salford	Salford	407064	Aggregate Recycling Facility	Salford Excavations Recycling Limited	S0906 : Inert and excavation WTS with treatment	378950	403322	M27 8LJ	17 05 04	Treatment	Inert Waste Transfer / Treatment	Trafford	Trafford	North West	Landfill	D01	136			North West	Greater Manchester	Bolton	Bolton	50398	The Scrappers	The Scrappers Limited	A19 : Metal Recycling Site (Vehicle Dismantler)	371900	410200	BL1 8HU	16 01 18	MRS	Car Breaker	Bolton	Bolton	North West	Recovery	R04	126.216	06 - Metallic wastes
North West	Greater Manchester	Salford	Salford	407064	Aggregate Recycling Facility	Salford Excavations Recycling Limited	S0906 : Inert and excavation WTS with treatment	378950	403322	M27 8LJ	17 01 07	Treatment	Inert Waste Transfer / Treatment	Stockport	Stockport	North West	Landfill	D01	153			North West	Greater Manchester	Bolton	Bolton	50398	The Scrappers	The Scrappers Limited	A19 : Metal Recycling Site (Vehicle Dismantler)	371900	410200	BL1 8HU	16 06 01*	MRS	Car Breaker	Bolton	Bolton	North West	Recovery	R05	9.37	08 - Discarded equipment
North West	Greater Manchester	Salford	Salford	407064	Aggregate Recycling Facility	Salford Excavations Recycling Limited	S0906 : Inert and excavation WTS with treatment	378950	403322	M27 8LJ	17 01 07	Treatment	Inert Waste Transfer / Treatment	Manchester	Manchester	North West	Landfill	D01	302			North West	Greater Manchester	Bolton	Bolton	50398	The Scrappers	The Scrappers Limited	A19 : Metal Recycling Site (Vehicle Dismantler)	371900	410200	BL1 8HU	17 04 05	MRS	Car Breaker	Bolton	Bolton	North West	Recovery	R04	3.25	06 - Metallic wastes
North West	Greater Manchester	Salford	Salford	407064	Aggregate Recycling Facility	Salford Excavations Recycling Limited	S0906 : Inert and excavation WTS with treatment	378950	403322	M27 8LJ	17 01 07	Treatment	Inert Waste Transfer / Treatment	Bury	Bury	North West	Landfill	D01	459			North West	Greater Manchester	Bolton	Bolton	50398	The Scrappers	The Scrappers Limited	A19 : Metal Recycling Site (Vehicle Dismantler)	371900	410200	BL1 8HU	16 01 17	MRS	Car Breaker	Doncaster	Doncaster	Yorks & Humber	Recovery	R04	4.08	06 - Metallic wastes
North West	Greater Manchester	Salford	Salford	407064	Aggregate Recycling Facility	Salford Excavations Recycling Limited	S0906 : Inert and excavation WTS with treatment	378950	403322	M27 8LJ	17 01 07	Treatment	Inert Waste Transfer / Treatment	Trafford	Trafford	North West	Landfill	D01	659			North West	Greater Manchester	Bolton	Bolton	50398	The Scrappers	The Scrappers Limited	A19 : Metal Recycling Site (Vehicle Dismantler)	371900	410200	BL1 8HU	13 02 05*	MRS	Car Breaker	Lancashire	Lancashire	North West	Recovery	R05	4.69	01 - Chemical compound wastes
North West	Greater Manchester	Salford	Salford	407064	Aggregate Recycling Facility	Salford Excavations Recycling Limited	S0906 : Inert and excavation WTS with treatment	378950	403322	M27 8LJ	17 05 04	Treatment	Inert Waste Transfer / Treatment	North West	North West (WPA Not codeable)	North West	Landfill	D01	1249			North West	Greater Manchester	Bolton	Bolton	50398	The Scrappers	The Scrappers Limited	A19 : Metal Recycling Site (Vehicle Dismantler)	371900	410200	BL1 8HU	16 01 17	MRS	Car Breaker	Lancashire	Lancashire	North West	Recovery	R04	152.78	06 - Metallic wastes
North West	Greater Manchester	Salford	Salford	407064	Aggregate Recycling Facility	Salford Excavations Recycling Limited	S0906 : Inert and excavation WTS with treatment	378950	403322	M27 8LJ	17 05 04	Treatment	Inert Waste Transfer / Treatment	Manchester	Manchester	North West	Landfill	D01	2087			North West	Greater Manchester	Bolton	Bolton	50398	The Scrappers	The Scrappers Limited	A19 : Metal Recycling Site (Vehicle Dismantler)	371900	410200	BL1 8HU	13 02 08*	MRS	Car Breaker	Manchester	Manchester	North West	Recovery	R05	18.22	01 - Chemical compound wastes
North West	Greater Manchester	Salford	Salford	407064	Aggregate Recycling Facility	Salford Excavations Recycling Limited	S0906 : Inert and excavation WTS with treatment	378950	403322	M27 8LJ	17 05 04	Treatment	Inert Waste Transfer / Treatment	Salford	Salford	North West	Landfill	D01	2190			North West	Greater Manchester	Bolton	Bolton	50398	The Scrappers	The Scrappers Limited	A19 : Metal Recycling Site (Vehicle Dismantler)	371900	410200	BL1 8HU	16 01 18	MRS	Car Breaker	Manchester	Manchester	North West	Recovery	R04	16.88	06 - Metallic wastes
North West	Greater Manchester	Salford	Salford	407064	Aggregate Recycling Facility	Salford Excavations Recycling Limited	S0906 : Inert and excavation WTS with treatment	378950	403322	M27 8LJ	17 01 07	Treatment	Inert Waste Transfer / Treatment	Salford	Salford	North West	Landfill	D01	3227			North West	Greater Manchester	Bolton	Bolton	50398	The Scrappers	The Scrappers Limited	A19 : Metal Recycling Site (Vehicle Dismantler)	371900	410200	BL1 8HU	16 01 18	MRS	Car Breaker	Newcastle upon Tyne	Newcastle Upon Tyne	North East	Recovery	R04	62.44	06 - Metallic wastes
North West	Greater Manchester	Salford	Salford	120119	Aggregate Recycling Yard	AMP NW LTD	S0811 : Inert & excavation Waste TS + treatment	380768	401066	M6 6JP	17 05 04	Treatment	Inert Waste Transfer / Treatment	Manchester	Manchester	North West	Recovery	R05	880			North West	Greater Manchester	Tameside	Tameside	50385	Raglan Street Works	European Metal Recycling Limited	A19 : Metal Recycling Site (Vehicle Dismantler)	394240	394990	SK14 2DX	17 04 11	MRS	Car Breaker	North West	North West (WPA Not codeable)	North West	Recovery	R04	127.5	06 - Metallic wastes
North West	Greater Manchester	Salford	Salford	120119	Aggregate Recycling Yard	AMP NW LTD	S0811 : Inert & excavation Waste TS + treatment	380768	401066	M6 6JP	17 01 07	Treatment	Inert Waste Transfer / Treatment	Manchester	Manchester	North West	Recovery	R05	7280			North West	Greater Manchester	Tameside	Tameside	50385	Raglan Street Works	European Metal Recycling Limited	A19 : Metal Recycling Site (Vehicle Dismantler)	394240	394990	SK14 2DX	19 12 02	MRS	Car Breaker	North West	North West (WPA Not codeable)	North West	Recovery	R04	3517.78	06 - Metallic wastes
North West	Greater Manchester	Salford	Salford	120330	Aggregate Recycling Yard	CITY EXCAVATIONS LTD	S0906 : Inert and excavation WTS with treatment	378843	398525	M50 1BA	17 05 04	Treatment	Inert Waste Transfer / Treatment	North West	North West (WPA Not codeable)	North West	Recovery	R11	48311			North West	Greater Manchester	Tameside	Tameside	50385	Raglan Street Works	European Metal Recycling Limited	A19 : Metal Recycling Site (Vehicle Dismantler)	394240	394990	SK14 2DX	19 12 03	MRS	Car Breaker	North West	North West (WPA Not codeable)	North West	Recovery	R04	806.45	06 - Metallic wastes
North West	Greater Manchester	Trafford	Trafford	53506	Allens Waste Disposal Ltd	Allens Waste Disposal Ltd	A11 : Household, Commercial & Industrial Waste Transfer Stn	377218	387835	WA15 8HJ	17 02 03	Transfer	Non-Haz Waste Transfer	North West	North West (WPA Not codeable)	North West	Other Fate	OF	1.8			North West	Greater Manchester	Tameside	Tameside	50385	Raglan Street Works	European Metal Recycling Limited	A19 : Metal Recycling Site (Vehicle Dismantler)	394240	394990	SK14 2DX	20 01 40	MRS	Car Breaker	North West	North West (WPA Not codeable)	North West	Recovery	R04	1964.64	06 - Metallic wastes
North West	Greater Manchester	Trafford	Trafford	53506	Allens Waste Disposal Ltd	Allens Waste Disposal Ltd	A11 : Household, Commercial & Industrial Waste Transfer Stn	377218	387835	WA15 8HJ	17 04 07	Transfer	Non-Haz Waste Transfer	North West	North West (WPA Not codeable)	North West	Other Fate	OF	24.5			North West	Greater Manchester	Oldham	Oldham	53485	Broadbent Auto Spares	Motorhog Limited	A19 : Metal Recycling Site (Vehicle Dismantler)	394236	406547	OL1 4HY	17 04 05	MRS	Car Breaker	Oldham	Oldham	North West	Recovery	R04	4.82	06 - Metallic wastes
North West	Greater Manchester	Trafford	Trafford	53506	Allens Waste Disposal Ltd	Allens Waste Disposal Ltd	A11 : Household, Commercial & Industrial Waste Transfer Stn	377218	387835	WA15 8HJ	17 01 03	Transfer	Non-Haz Waste Transfer	North West	North West (WPA Not codeable)	North West	Other Fate	OF	96.5			North West	Greater Manchester	Bolton	Bolton	50398	The Scrappers	The Scrappers Limited	A19 : Metal Recycling Site (Vehicle Dismantler)	371900	410200	BL1 8HU	16 01 22	MRS	Car Breaker	Outside UK	Outside UK	Outside UK	Recovery	R04	401.883	08 - Discarded equipment
North West	Greater Manchester	Trafford	Trafford	53506	Allens Waste Disposal Ltd	Allens Waste Disposal Ltd	A11 : Household, Commercial & Industrial Waste Transfer Stn	377218	387835	WA15 8HJ	17 01 02	Transfer	Non-Haz Waste Transfer	North West	North West (WPA Not codeable)	North West	Other Fate	OF	108.04			North West	Greater Manchester	Bolton	Bolton	50398	The Scrappers	The Scrappers Limited	A19 : Metal Recycling Site (Vehicle Dismantler)	371900	410200	BL1 8HU	16 08 01	MRS	Car Breaker	Preston	Lancashire	North West	Recovery	R04	5.47	01 - Chemical compound wastes
North West	Greater Manchester	Trafford	Trafford	53506	Allens Waste Disposal Ltd	Allens Waste Disposal Ltd	A11 : Household, Commercial & Industrial Waste Transfer Stn	377218	387835	WA15 8HJ	17 02 01	Transfer	Non-Haz Waste Transfer	North West	North West (WPA Not codeable)	North West	Other Fate	OF	202.02			North West	Greater Manchester	Rochdale	Rochdale	53593	Allparts (nationwide) Ltd	Allparts ( Nationwide ) Limited	A19 : Metal Recycling Site (Vehicle Dismantler)	390564	413168	OL16 2AU	16 01 04*	MRS	Car Breaker	Rochdale	Rochdale	North West	Landfill	D01	204.5	08 - Discarded equipment
North West	Greater Manchester	Trafford	Trafford	53506	Allens Waste Disposal Ltd	Allens Waste Disposal Ltd	A11 : Household, Commercial & Industrial Waste Transfer Stn	377218	387835	WA15 8HJ	17 01 07	Transfer	Non-Haz Waste Transfer	North West	North West (WPA Not codeable)	North West	Other Fate	OF	216.44			North West	Greater Manchester	Rochdale	Rochdale	53593	Allparts (nationwide) Ltd	Allparts ( Nationwide ) Limited	A19 : Metal Recycling Site (Vehicle Dismantler)	390564	413168	OL16 2AU	16 01 17	MRS	Car Breaker	Rochdale	Rochdale	North West	Landfill	D01	9.32	06 - Metallic wastes
North West	Greater Manchester	Trafford	Trafford	53506	Allens Waste Disposal Ltd	Allens Waste Disposal Ltd	A11 : Household, Commercial & Industrial Waste Transfer Stn	377218	387835	WA15 8HJ	17 08 02	Transfer	Non-Haz Waste Transfer	North West	North West (WPA Not codeable)	North West	Other Fate	OF	328.06			North West	Greater Manchester	Rochdale	Rochdale	53593	Allparts (nationwide) Ltd	Allparts ( Nationwide ) Limited	A19 : Metal Recycling Site (Vehicle Dismantler)	390564	413168	OL16 2AU	16 06 01*	MRS	Car Breaker	Rochdale	Rochdale	North West	Landfill	D01	6.053	08 - Discarded equipment
North West	Greater Manchester	Trafford	Trafford	53506	Allens Waste Disposal Ltd	Allens Waste Disposal Ltd	A11 : Household, Commercial & Industrial Waste Transfer Stn	377218	387835	WA15 8HJ	17 05 04	Transfer	Non-Haz Waste Transfer	North West	North West (WPA Not codeable)	North West	Other Fate	OF	510.84			North West	Greater Manchester	Rochdale	Rochdale	53593	Allparts (nationwide) Ltd	Allparts ( Nationwide ) Limited	A19 : Metal Recycling Site (Vehicle Dismantler)	390564	413168	OL16 2AU	19 12 03	MRS	Car Breaker	Rochdale	Rochdale	North West	Landfill	D01	7.852	06 - Metallic wastes
North West	Greater Manchester	Trafford	Trafford	53506	Allens Waste Disposal Ltd	Allens Waste Disposal Ltd	A11 : Household, Commercial & Industrial Waste Transfer Stn	377218	387835	WA15 8HJ	17 09 04	Transfer	Non-Haz Waste Transfer	North West	North West (WPA Not codeable)	North West	Other Fate	OF	6627.25			North West	Greater Manchester	Tameside	Tameside	50385	Raglan Street Works	European Metal Recycling Limited	A19 : Metal Recycling Site (Vehicle Dismantler)	394240	394990	SK14 2DX	12 01 03	MRS	Car Breaker	South Yorkshire		Yorks & Humber	Recovery	R04	5.06	06 - Metallic wastes
North West	Greater Manchester	Wigan	Wigan	53901	Arley Way, Chantlers Industrial Estate	Viridor Waste ( Atherton ) Ltd	A11 : Household, Commercial & Industrial Waste Transfer Stn	368477	402773	M46 9BE	17 02 03	Transfer	Non-Haz Waste Transfer	Manchester	Manchester	North West	Recovery	R03.01	179.08			North West	Greater Manchester	Bolton	Bolton	50398	The Scrappers	The Scrappers Limited	A19 : Metal Recycling Site (Vehicle Dismantler)	371900	410200	BL1 8HU	16 01 17	MRS	Car Breaker	Stratford-on-Avon	Warwickshire	West Midlands	Recovery	R04	120.96	06 - Metallic wastes
North West	Greater Manchester	Wigan	Wigan	53901	Arley Way, Chantlers Industrial Estate	Viridor Waste ( Atherton ) Ltd	A11 : Household, Commercial & Industrial Waste Transfer Stn	368477	402773	M46 9BE	17 02 03	Transfer	Non-Haz Waste Transfer	North West	North West (WPA Not codeable)	North West	Recovery	R05.03.02	273.82			North West	Greater Manchester	Oldham	Oldham	53485	Broadbent Auto Spares	Motorhog Limited	A19 : Metal Recycling Site (Vehicle Dismantler)	394236	406547	OL1 4HY	16 01 04*	MRS	Car Breaker	Yorks & Humber	Yorks & Humber (WPA Not codeable)	Yorks & Humber	Recovery	R04	3.39	08 - Discarded equipment
North West	Greater Manchester	Wigan	Wigan	53901	Arley Way, Chantlers Industrial Estate	Viridor Waste ( Atherton ) Ltd	A11 : Household, Commercial & Industrial Waste Transfer Stn	368477	402773	M46 9BE	17 02 03	Transfer	Non-Haz Waste Transfer	North West	North West (WPA Not codeable)	North West	Recovery	R03.01	464.88			North West	Greater Manchester	Oldham	Oldham	53485	Broadbent Auto Spares	Motorhog Limited	A19 : Metal Recycling Site (Vehicle Dismantler)	394236	406547	OL1 4HY	16 01 06	MRS	Car Breaker	Yorks & Humber	Yorks & Humber (WPA Not codeable)	Yorks & Humber	Recovery	R04	456.81	08 - Discarded equipment
North West	Greater Manchester	Manchester	Manchester	104076	Ashbury Aggs Depot	Breedon Trading Limited	S0803 : HCI Waste TS + treatment	387000	397100	M11 2NW	17 01 01	Treatment	Non Haz Waste Transfer / Treatment	Manchester	Manchester	North West	Landfill	D01.02	374.9			North West	Greater Manchester	Bolton	Bolton	50295	Southerns Car Dismantlers	Brian Cawley & Russel Ward	A19a : ELV Facility	364100	407860	BL5 3NA	17 04 05	MRS	Car Breaker	Bolton	Bolton	North West	Recovery	R04	202	06 - Metallic wastes
North West	Greater Manchester	Bury	Bury	53427	Autosave Used Motor Spares	Amberdeal Ltd	S0820 : Vehicle depollution facility	381411	410315	BL9 7ET	17 04 02	MRS	Vehicle depollution facility	Cambridgeshire	Cambridgeshire	East of England	Recovery	R04	0.233			North West	Greater Manchester	Bolton	Bolton	50374	Tivoli Yard Car Dismantlers	Khan Abdul	A19a : ELV Facility	370891	408138	BL3 6JN	13 02 05*	MRS	Car Breaker	Bolton	Bolton	North West	Recovery	R04	0.1	01 - Chemical compound wastes
North West	Greater Manchester	Bury	Bury	53427	Autosave Used Motor Spares	Amberdeal Ltd	S0820 : Vehicle depollution facility	381411	410315	BL9 7ET	17 04 03	MRS	Vehicle depollution facility	North West	North West (WPA Not codeable)	North West	Recovery	R04	0.51			North West	Greater Manchester	Bolton	Bolton	50374	Tivoli Yard Car Dismantlers	Khan Abdul	A19a : ELV Facility	370891	408138	BL3 6JN	16 01 04*	MRS	Car Breaker	Bolton	Bolton	North West	Recovery	R04	290	08 - Discarded equipment
North West	Greater Manchester	Bury	Bury	53427	Autosave Used Motor Spares	Amberdeal Ltd	S0820 : Vehicle depollution facility	381411	410315	BL9 7ET	17 04 03	MRS	Vehicle depollution facility	Merseyside	Merseyside (WPA not codeable)	North West	Recovery	R04	0.8			North West	Greater Manchester	Bolton	Bolton	50374	Tivoli Yard Car Dismantlers	Khan Abdul	A19a : ELV Facility	370891	408138	BL3 6JN	16 06 01*	MRS	Car Breaker	Bolton	Bolton	North West	Recovery	R04	0.4	08 - Discarded equipment
North West	Greater Manchester	Bury	Bury	53427	Autosave Used Motor Spares	Amberdeal Ltd	S0820 : Vehicle depollution facility	381411	410315	BL9 7ET	17 04 01	MRS	Vehicle depollution facility	North West	North West (WPA Not codeable)	North West	Recovery	R04	1.37			North West	Greater Manchester	Bolton	Bolton	50374	Tivoli Yard Car Dismantlers	Khan Abdul	A19a : ELV Facility	370891	408138	BL3 6JN	16 08 01	MRS	Car Breaker	Bolton	Bolton	North West	Recovery	R04	0.3	01 - Chemical compound wastes
North West	Greater Manchester	Bury	Bury	53427	Autosave Used Motor Spares	Amberdeal Ltd	S0820 : Vehicle depollution facility	381411	410315	BL9 7ET	17 04 03	MRS	Vehicle depollution facility	Lancashire	Lancashire	North West	Recovery	R04	2.47			North West	Greater Manchester	Bolton	Bolton	50456	A1 Vehicle Dissmantlers	Ward Mr. Russell Craig	A19a : ELV Facility	372351	410031	BL1 2TH	17 04 05	MRS	Car Breaker	Bolton	Bolton	North West	Recovery	R04	252	06 - Metallic wastes
North West	Greater Manchester	Bury	Bury	53427	Autosave Used Motor Spares	Amberdeal Ltd	S0820 : Vehicle depollution facility	381411	410315	BL9 7ET	17 04 02	MRS	Vehicle depollution facility	Cheshire West and Chester	Cheshire West and Chester	North West	Recovery	R04	2.6			North West	Greater Manchester	Wigan	Wigan	50245	Mort Lane Motor Salvage	David Delaney, Ian Burgess	A19a : ELV Facility	371161	402608	M29 8PF	17 04 05	MRS	Car Breaker	Bolton	Bolton	North West	Recovery	R04	60	06 - Metallic wastes
North West	Greater Manchester	Bury	Bury	53427	Autosave Used Motor Spares	Amberdeal Ltd	S0820 : Vehicle depollution facility	381411	410315	BL9 7ET	17 04 05	MRS	Vehicle depollution facility	Aberdeenshire	Scotland	Scotland	Recovery	R04	3			North West	Greater Manchester	Bury	Bury	50315	Hawk Auto Stripper Limited	Hawk Auto Stripper Limited	A19a : ELV Facility	381365	410412	BL9 7ET	16 01 06	MRS	Car Breaker	Bury	Bury	North West	Recovery	R04	24.48	08 - Discarded equipment
North West	Greater Manchester	Bury	Bury	53427	Autosave Used Motor Spares	Amberdeal Ltd	S0820 : Vehicle depollution facility	381411	410315	BL9 7ET	17 04 11	MRS	Vehicle depollution facility	North West	North West (WPA Not codeable)	North West	Recovery	R04	3.4			North West	Greater Manchester	Bury	Bury	50315	Hawk Auto Stripper Limited	Hawk Auto Stripper Limited	A19a : ELV Facility	381365	410412	BL9 7ET	17 04 05	MRS	Car Breaker	Bury	Bury	North West	Recovery	R04	2.46	06 - Metallic wastes
North West	Greater Manchester	Bury	Bury	53427	Autosave Used Motor Spares	Amberdeal Ltd	S0820 : Vehicle depollution facility	381411	410315	BL9 7ET	17 04 01	MRS	Vehicle depollution facility	West Yorkshire	West Yorkshire	Yorks & Humber	Recovery	R04	4.08			North West	Greater Manchester	Bury	Bury	50315	Hawk Auto Stripper Limited	Hawk Auto Stripper Limited	A19a : ELV Facility	381365	410412	BL9 7ET	19 12 02	MRS	Car Breaker	Bury	Bury	North West	Recovery	R04	0.98	06 - Metallic wastes
North West	Greater Manchester	Bury	Bury	53427	Autosave Used Motor Spares	Amberdeal Ltd	S0820 : Vehicle depollution facility	381411	410315	BL9 7ET	17 04 11	MRS	Vehicle depollution facility	Lancashire	Lancashire	North West	Recovery	R04	4.17			North West	Greater Manchester	Bury	Bury	50372	A1 Van Breakers	Smith Ian	A19a : ELV Facility	380547	411346	BL9 5BR	16 01 04*	MRS	Car Breaker	Bury	Bury	North West	Recovery	R04	2	08 - Discarded equipment
North West	Greater Manchester	Bury	Bury	53427	Autosave Used Motor Spares	Amberdeal Ltd	S0820 : Vehicle depollution facility	381411	410315	BL9 7ET	17 04 01	MRS	Vehicle depollution facility	Lancashire	Lancashire	North West	Recovery	R04	5.7			North West	Greater Manchester	Bury	Bury	50372	A1 Van Breakers	Smith Ian	A19a : ELV Facility	380547	411346	BL9 5BR	16 01 17	MRS	Car Breaker	Bury	Bury	North West	Recovery	R04	3.4	06 - Metallic wastes
North West	Greater Manchester	Bury	Bury	53427	Autosave Used Motor Spares	Amberdeal Ltd	S0820 : Vehicle depollution facility	381411	410315	BL9 7ET	17 04 07	MRS	Vehicle depollution facility	Merseyside	Merseyside (WPA not codeable)	North West	Recovery	R04	7.58			North West	Greater Manchester	Bury	Bury	50372	A1 Van Breakers	Smith Ian	A19a : ELV Facility	380547	411346	BL9 5BR	16 06 01*	MRS	Car Breaker	Bury	Bury	North West	Recovery	R04	1.4	08 - Discarded equipment
North West	Greater Manchester	Bury	Bury	53427	Autosave Used Motor Spares	Amberdeal Ltd	S0820 : Vehicle depollution facility	381411	410315	BL9 7ET	17 04 05	MRS	Vehicle depollution facility	Cambridgeshire	Cambridgeshire	East of England	Recovery	R04	8.44			North West	Greater Manchester	Bury	Bury	50372	A1 Van Breakers	Smith Ian	A19a : ELV Facility	380547	411346	BL9 5BR	19 12 02	MRS	Car Breaker	Bury	Bury	North West	Recovery	R04	237	06 - Metallic wastes
North West	Greater Manchester	Bury	Bury	53427	Autosave Used Motor Spares	Amberdeal Ltd	S0820 : Vehicle depollution facility	381411	410315	BL9 7ET	17 04 07	MRS	Vehicle depollution facility	West Yorkshire	West Yorkshire	Yorks & Humber	Recovery	R04	10.64			North West	Greater Manchester	Bury	Bury	50372	A1 Van Breakers	Smith Ian	A19a : ELV Facility	380547	411346	BL9 5BR	20 01 40	MRS	Car Breaker	Bury	Bury	North West	Recovery	R04	54	06 - Metallic wastes
North West	Greater Manchester	Bury	Bury	53427	Autosave Used Motor Spares	Amberdeal Ltd	S0820 : Vehicle depollution facility	381411	410315	BL9 7ET	17 04 05	MRS	Vehicle depollution facility	Cheshire West and Chester	Cheshire West and Chester	North West	Recovery	R04	14.8			North West	Greater Manchester	Bury	Bury	50393	9 Apart Limited	9 Apart Limited	A19a : ELV Facility	379401	417054	BL0 0AH	16 01 17	MRS	Car Breaker	Bury	Bury	North West	Recovery	R04	2.28	06 - Metallic wastes
North West	Greater Manchester	Bury	Bury	53427	Autosave Used Motor Spares	Amberdeal Ltd	S0820 : Vehicle depollution facility	381411	410315	BL9 7ET	17 04 02	MRS	Vehicle depollution facility	North West	North West (WPA Not codeable)	North West	Recovery	R04	15			North West	Greater Manchester	Bury	Bury	50393	9 Apart Limited	9 Apart Limited	A19a : ELV Facility	379401	417054	BL0 0AH	16 01 18	MRS	Car Breaker	Bury	Bury	North West	Recovery	R04	1.35	06 - Metallic wastes
North West	Greater Manchester	Bury	Bury	53427	Autosave Used Motor Spares	Amberdeal Ltd	S0820 : Vehicle depollution facility	381411	410315	BL9 7ET	17 04 11	MRS	Vehicle depollution facility	Manchester	Manchester	North West	Recovery	R04	21.7			North West	Greater Manchester	Bury	Bury	50393	9 Apart Limited	9 Apart Limited	A19a : ELV Facility	379401	417054	BL0 0AH	16 01 19	MRS	Car Breaker	Bury	Bury	North West	Recovery	R03	1.5	07 - Non-metallic wastes
North West	Greater Manchester	Bury	Bury	53427	Autosave Used Motor Spares	Amberdeal Ltd	S0820 : Vehicle depollution facility	381411	410315	BL9 7ET	17 04 07	MRS	Vehicle depollution facility	Manchester	Manchester	North West	Recovery	R04	25.34			North West	Greater Manchester	Bury	Bury	50393	9 Apart Limited	9 Apart Limited	A19a : ELV Facility	379401	417054	BL0 0AH	16 01 22	MRS	Car Breaker	Bury	Bury	North West	Recovery	R11	1.5	08 - Discarded equipment
North West	Greater Manchester	Bury	Bury	53427	Autosave Used Motor Spares	Amberdeal Ltd	S0820 : Vehicle depollution facility	381411	410315	BL9 7ET	17 04 03	MRS	Vehicle depollution facility	Manchester	Manchester	North West	Recovery	R04	30.18			North West	Greater Manchester	Bury	Bury	50406	J S M Contract Salvage Ltd	J S M Contract Salvage Ltd	A19a : ELV Facility	381383	410395	BL9 7ET	16 01 06	MRS	Car Breaker	Bury	Bury	North West	Recovery	R04	15.56	08 - Discarded equipment
North West	Greater Manchester	Bury	Bury	53427	Autosave Used Motor Spares	Amberdeal Ltd	S0820 : Vehicle depollution facility	381411	410315	BL9 7ET	17 04 01	MRS	Vehicle depollution facility	Manchester	Manchester	North West	Recovery	R04	33.34			North West	Greater Manchester	Bury	Bury	50406	J S M Contract Salvage Ltd	J S M Contract Salvage Ltd	A19a : ELV Facility	381383	410395	BL9 7ET	17 04 02	MRS	Car Breaker	Bury	Bury	North West	Recovery	R04	0.2	06 - Metallic wastes
North West	Greater Manchester	Bury	Bury	53427	Autosave Used Motor Spares	Amberdeal Ltd	S0820 : Vehicle depollution facility	381411	410315	BL9 7ET	17 04 02	MRS	Vehicle depollution facility	Lancashire	Lancashire	North West	Recovery	R04	40.63			North West	Greater Manchester	Bury	Bury	50406	J S M Contract Salvage Ltd	J S M Contract Salvage Ltd	A19a : ELV Facility	381383	410395	BL9 7ET	17 04 05	MRS	Car Breaker	Bury	Bury	North West	Recovery	R04	2.68	06 - Metallic wastes
North West	Greater Manchester	Bury	Bury	53427	Autosave Used Motor Spares	Amberdeal Ltd	S0820 : Vehicle depollution facility	381411	410315	BL9 7ET	17 04 07	MRS	Vehicle depollution facility	North West	North West (WPA Not codeable)	North West	Recovery	R04	42.54			North West	Greater Manchester	Bury	Bury	50406	J S M Contract Salvage Ltd	J S M Contract Salvage Ltd	A19a : ELV Facility	381383	410395	BL9 7ET	17 05 07*	MRS	Car Breaker	Bury	Bury	North West	Recovery	R04	0.276	12 - Mineral wastes
North West	Greater Manchester	Bury	Bury	53427	Autosave Used Motor Spares	Amberdeal Ltd	S0820 : Vehicle depollution facility	381411	410315	BL9 7ET	17 04 05	MRS	Vehicle depollution facility	West Yorkshire	West Yorkshire	Yorks & Humber	Recovery	R04	86.28			North West	Greater Manchester	Bury	Bury	50406	J S M Contract Salvage Ltd	J S M Contract Salvage Ltd	A19a : ELV Facility	381383	410395	BL9 7ET	19 12 03	MRS	Car Breaker	Bury	Bury	North West	Recovery	R04	0.92	06 - Metallic wastes
North West	Greater Manchester	Bury	Bury	53427	Autosave Used Motor Spares	Amberdeal Ltd	S0820 : Vehicle depollution facility	381411	410315	BL9 7ET	17 04 07	MRS	Vehicle depollution facility	Lancashire	Lancashire	North West	Recovery	R04	101.85			North West	Greater Manchester	Oldham	Oldham	50239	Sanderson Brothers	James Sanderson & Sam Sanderson	A19a : ELV Facility	394061	408763	OL2 8QW	13 02 08*	MRS	Car Breaker	Lancashire	Lancashire	North West	Recovery	R09	1.08	01 - Chemical compound wastes
North West	Greater Manchester	Bury	Bury	53427	Autosave Used Motor Spares	Amberdeal Ltd	S0820 : Vehicle depollution facility	381411	410315	BL9 7ET	17 04 05	MRS	Vehicle depollution facility	North West	North West (WPA Not codeable)	North West	Recovery	R04	152.51			North West	Greater Manchester	Oldham	Oldham	50239	Sanderson Brothers	James Sanderson & Sam Sanderson	A19a : ELV Facility	394061	408763	OL2 8QW	16 01 08*	MRS	Car Breaker	Lancashire	Lancashire	North West	Recovery	R04	1.25	08 - Discarded equipment
North West	Greater Manchester	Bury	Bury	53427	Autosave Used Motor Spares	Amberdeal Ltd	S0820 : Vehicle depollution facility	381411	410315	BL9 7ET	17 04 02	MRS	Vehicle depollution facility	Manchester	Manchester	North West	Recovery	R04	210.74			North West	Greater Manchester	Oldham	Oldham	50239	Sanderson Brothers	James Sanderson & Sam Sanderson	A19a : ELV Facility	394061	408763	OL2 8QW	16 01 17	MRS	Car Breaker	Lancashire	Lancashire	North West	Recovery	R04	110	06 - Metallic wastes
North West	Greater Manchester	Bury	Bury	53427	Autosave Used Motor Spares	Amberdeal Ltd	S0820 : Vehicle depollution facility	381411	410315	BL9 7ET	17 04 05	MRS	Vehicle depollution facility	Merseyside	Merseyside (WPA not codeable)	North West	Recovery	R04	393.17			North West	Greater Manchester	Rochdale	Rochdale	50467	CAR.I.P Limited	CAR.I.P Limited	A19a : ELV Facility	390267	414014	OL12 0DP	16 06 01*	MRS	Car Breaker	Lincolnshire	Lincolnshire	East Midlands	Recovery	R04	29	08 - Discarded equipment
North West	Greater Manchester	Bury	Bury	53427	Autosave Used Motor Spares	Amberdeal Ltd	S0820 : Vehicle depollution facility	381411	410315	BL9 7ET	17 04 05	MRS	Vehicle depollution facility	Lancashire	Lancashire	North West	Recovery	R04	1472.25			North West	Greater Manchester	Manchester	Manchester	50264	Southside Railway Sidings	T D X Ltd	A19a : ELV Facility	386785	397317	M11 2DZ	13 02 05*	MRS	Car Breaker	Manchester	Manchester	North West	Recovery	R09	1.2	01 - Chemical compound wastes
North West	Greater Manchester	Bury	Bury	53427	Autosave Used Motor Spares	Amberdeal Ltd	S0820 : Vehicle depollution facility	381411	410315	BL9 7ET	17 04 05	MRS	Vehicle depollution facility	Manchester	Manchester	North West	Recovery	R04	3298.39			North West	Greater Manchester	Manchester	Manchester	50264	Southside Railway Sidings	T D X Ltd	A19a : ELV Facility	386785	397317	M11 2DZ	16 06 01*	MRS	Car Breaker	Manchester	Manchester	North West	Recovery	R04	1.32	08 - Discarded equipment
North West	Greater Manchester	Wigan	Wigan	54311	Bithells Waste Management Limited	Bithells Waste Management Limited	A9 : Hazardous Waste Transfer Station	358285	404844	WN3 5DE	17 04 07	Transfer	Haz Waste Transfer	North West	North West (WPA Not codeable)	North West	Recovery	R04	814			North West	Greater Manchester	Manchester	Manchester	50264	Southside Railway Sidings	T D X Ltd	A19a : ELV Facility	386785	397317	M11 2DZ	19 12 02	MRS	Car Breaker	Manchester	Manchester	North West	Recovery	R04	80.82	06 - Metallic wastes
North West	Greater Manchester	Wigan	Wigan	54311	Bithells Waste Management Limited	Bithells Waste Management Limited	A9 : Hazardous Waste Transfer Station	358285	404844	WN3 5DE	17 09 04	Transfer	Haz Waste Transfer	North West	North West (WPA Not codeable)	North West	Recovery	R05	35950			North West	Greater Manchester	Manchester	Manchester	50264	Southside Railway Sidings	T D X Ltd	A19a : ELV Facility	386785	397317	M11 2DZ	19 12 03	MRS	Car Breaker	Manchester	Manchester	North West	Recovery	R04	1.35	06 - Metallic wastes
North West	Greater Manchester	Wigan	Wigan	50263	Boden And Davies Limited	Boden And Davies Limited	A11 : Household, Commercial & Industrial Waste Transfer Stn	370298	398807	M29 7JZ	17 02 01	Transfer	Non-Haz Waste Transfer	Wrexham	Wrexham	Wales	Recovery	R03.01.04	838			North West	Greater Manchester	Oldham	Oldham	50260	L G M Auto's	L G M Auto's Spares Limited	A19a : ELV Facility	393514	407152	OL2 6HS	16 01 17	MRS	Car Breaker	Manchester	Manchester	North West	Recovery	R04	11.15	06 - Metallic wastes
North West	Greater Manchester	Wigan	Wigan	50263	Boden And Davies Limited	Boden And Davies Limited	A11 : Household, Commercial & Industrial Waste Transfer Stn	370298	398807	M29 7JZ	17 02 01	Transfer	Non-Haz Waste Transfer	Cheshire East	Cheshire East	North West	Recovery	R03.01.04	5061			North West	Greater Manchester	Oldham	Oldham	50260	L G M Auto's	L G M Auto's Spares Limited	A19a : ELV Facility	393514	407152	OL2 6HS	16 01 18	MRS	Car Breaker	Manchester	Manchester	North West	Recovery	R04	4.05	06 - Metallic wastes
North West	Greater Manchester	Wigan	Wigan	50263	Boden And Davies Limited	Boden And Davies Limited	A11 : Household, Commercial & Industrial Waste Transfer Stn	370298	398807	M29 7JZ	17 02 01	Transfer	Non-Haz Waste Transfer	Stoke-on-Trent	Stoke-on-Trent City	West Midlands	Recovery	R03.01.04	6443			North West	Greater Manchester	Oldham	Oldham	50260	L G M Auto's	L G M Auto's Spares Limited	A19a : ELV Facility	393514	407152	OL2 6HS	19 12 03	MRS	Car Breaker	Manchester	Manchester	North West	Recovery	R04	0.4	06 - Metallic wastes
North West	Greater Manchester	Wigan	Wigan	50263	Boden And Davies Limited	Boden And Davies Limited	A11 : Household, Commercial & Industrial Waste Transfer Stn	370298	398807	M29 7JZ	17 02 01	Transfer	Non-Haz Waste Transfer	Cheshire West and Chester	Cheshire West and Chester	North West	Recovery	R03.01.04	7475			North West	Greater Manchester	Rochdale	Rochdale	50467	CAR.I.P Limited	CAR.I.P Limited	A19a : ELV Facility	390267	414014	OL12 0DP	16 01 18	MRS	Car Breaker	Manchester	Manchester	North West	Recovery	R04	13	06 - Metallic wastes
North West	Greater Manchester	Wigan	Wigan	50263	Boden And Davies Limited	Boden And Davies Limited	A11 : Household, Commercial & Industrial Waste Transfer Stn	370298	398807	M29 7JZ	17 02 01	Transfer	Non-Haz Waste Transfer	Scotland	Scotland (WPA Not codeable)	Scotland	Recovery	R03.01.04	9453			North West	Greater Manchester	Salford	Salford	50240	M B S & Partfirst	Motor Body Services ( Salford ) Ltd	A19a : ELV Facility	383354	399493	M7 1TH	13 02 05*	MRS	Car Breaker	Manchester	Manchester	North West	Recovery	R09	2.2	01 - Chemical compound wastes
North West	Greater Manchester	Wigan	Wigan	50263	Boden And Davies Limited	Boden And Davies Limited	A11 : Household, Commercial & Industrial Waste Transfer Stn	370298	398807	M29 7JZ	17 02 01	Transfer	Non-Haz Waste Transfer	Leeds	Leeds	Yorks & Humber	Recovery	R03.01.04	11068			North West	Greater Manchester	Salford	Salford	50240	M B S & Partfirst	Motor Body Services ( Salford ) Ltd	A19a : ELV Facility	383354	399493	M7 1TH	16 01 03	MRS	Car Breaker	Manchester	Manchester	North West	Recovery	R05	0.93	07 - Non-metallic wastes
North West	Greater Manchester	Wigan	Wigan	50263	Boden And Davies Limited	Boden And Davies Limited	A11 : Household, Commercial & Industrial Waste Transfer Stn	370298	398807	M29 7JZ	17 02 01	Transfer	Non-Haz Waste Transfer	Wales	Wales (WPA Not codeable)	Wales	Recovery	R03.01.04	19352			North West	Greater Manchester	Salford	Salford	50240	M B S & Partfirst	Motor Body Services ( Salford ) Ltd	A19a : ELV Facility	383354	399493	M7 1TH	16 01 06	MRS	Car Breaker	Manchester	Manchester	North West	Recovery	R04	159.8	08 - Discarded equipment
North West	Greater Manchester	Wigan	Wigan	50263	Boden And Davies Limited	Boden And Davies Limited	A11 : Household, Commercial & Industrial Waste Transfer Stn	370298	398807	M29 7JZ	17 02 01	Transfer	Non-Haz Waste Transfer	Manchester	Manchester	North West	Recovery	R03.01.04	20059			North West	Greater Manchester	Salford	Salford	50240	M B S & Partfirst	Motor Body Services ( Salford ) Ltd	A19a : ELV Facility	383354	399493	M7 1TH	16 01 17	MRS	Car Breaker	Manchester	Manchester	North West	Recovery	R04	5.12	06 - Metallic wastes
North West	Greater Manchester	Stockport	Stockport	53937	Bredbury Parkway H W R C, T L S, I V C And M B T Facility	Suez Recycling And Recovery U K Ltd	A15 : Material Recycling Treatment Facility	392332	392332	SK6 2QN	17 06 05*	Treatment	Material Recycling Facility	Manchester	Manchester	North West	Landfill	D01.03	61.86			North West	Greater Manchester	Salford	Salford	50240	M B S & Partfirst	Motor Body Services ( Salford ) Ltd	A19a : ELV Facility	383354	399493	M7 1TH	16 01 22	MRS	Car Breaker	Manchester	Manchester	North West	Recovery	R04	0.576	08 - Discarded equipment
North West	Greater Manchester	Trafford	Trafford	50367	Brocklehurst Skip Hire	Brocklehurst Darren	A11 : Household, Commercial & Industrial Waste Transfer Stn	378444	396681	M17 1QR	17 01 07	Transfer	Non-Haz Waste Transfer	North West	North West (WPA Not codeable)	North West	Recovery	R05.03.02	181			North West	Greater Manchester	Salford	Salford	50240	M B S & Partfirst	Motor Body Services ( Salford ) Ltd	A19a : ELV Facility	383354	399493	M7 1TH	16 06 01*	MRS	Car Breaker	Manchester	Manchester	North West	Recovery	R04	1.504	08 - Discarded equipment
North West	Greater Manchester	Trafford	Trafford	50367	Brocklehurst Skip Hire	Brocklehurst Darren	A11 : Household, Commercial & Industrial Waste Transfer Stn	378444	396681	M17 1QR	17 09 04	Transfer	Non-Haz Waste Transfer	North West	North West (WPA Not codeable)	North West	Recovery	R05.03.02	291			North West	Greater Manchester	Salford	Salford	50240	M B S & Partfirst	Motor Body Services ( Salford ) Ltd	A19a : ELV Facility	383354	399493	M7 1TH	17 04 02	MRS	Car Breaker	Manchester	Manchester	North West	Recovery	R04	0.96	06 - Metallic wastes
North West	Greater Manchester	Trafford	Trafford	50367	Brocklehurst Skip Hire	Brocklehurst Darren	A11 : Household, Commercial & Industrial Waste Transfer Stn	378444	396681	M17 1QR	17 09 04	Transfer	Non-Haz Waste Transfer	North West	North West (WPA Not codeable)	North West	Recovery	R05.03.02	685			North West	Greater Manchester	Salford	Salford	50240	M B S & Partfirst	Motor Body Services ( Salford ) Ltd	A19a : ELV Facility	383354	399493	M7 1TH	20 01 39	MRS	Car Breaker	Manchester	Manchester	North West	Recovery	R05	0.195	07 - Non-metallic wastes
North West	Greater Manchester	Tameside	Tameside	404669	Buckton Vale Quarry - Western Rock Trap	Churchill Enviro Ltd	S1539 No 39: Use of waste in a deposit for recovery op	399034	401623	SK15 3RD	17 05 04	On/In Land	Deposit of waste to land (recovery)	North West	North West (WPA Not codeable)	North West	Recovery	R10.01	8417			North West	Greater Manchester	Salford	Salford	50340	Salford Car Breakers	Salford Car Breakers Limited	A19a : ELV Facility	380890	400753	M6 6ST	16 01 21*	MRS	Car Breaker	Manchester	Manchester	North West	Recovery	R04	129.36	08 - Discarded equipment
North West	Greater Manchester	Wigan	Wigan	53818	Chanters Civic Amenity Site	F C C Waste Services ( U K ) Ltd	A13 : Household Waste Amenity Site	368395	402783	M46 9BP	17 08 02	Transfer	CA Site	Wigan	Wigan	North West	Recovery	R05	55.14			North West	Greater Manchester	Tameside	Tameside	50313	Pugbitz Ltd	Pugbitz Ltd	A19a : ELV Facility	391564	395573	M34 3RE	19 12 02	MRS	Car Breaker	Manchester	Manchester	North West	Recovery	R04	12.225	06 - Metallic wastes
North West	Greater Manchester	Wigan	Wigan	53818	Chanters Civic Amenity Site	F C C Waste Services ( U K ) Ltd	A13 : Household Waste Amenity Site	368395	402783	M46 9BP	17 09 04	Transfer	CA Site	Wigan	Wigan	North West	Recovery	R05	919.6			North West	Greater Manchester	Tameside	Tameside	50313	Pugbitz Ltd	Pugbitz Ltd	A19a : ELV Facility	391564	395573	M34 3RE	19 12 03	MRS	Car Breaker	Manchester	Manchester	North West	Recovery	R04	0.117	06 - Metallic wastes
North West	Greater Manchester	Stockport	Stockport	50219	Cheadle Skip Hire	Derek Bradshaw & Lucy Bradshaw	A11 : Household, Commercial & Industrial Waste Transfer Stn	389029	388610	SK3 8LF	17 04 05	Transfer	Non-Haz Waste Transfer	Stockport	Stockport	North West	Recovery	R04.05	74			North West	Greater Manchester	Tameside	Tameside	50313	Pugbitz Ltd	Pugbitz Ltd	A19a : ELV Facility	391564	395573	M34 3RE	16 08 01	MRS	Car Breaker	North Lincolnshire	North Lincolnshire	Yorks & Humber	Recovery	R08	0.072	01 - Chemical compound wastes
North West	Greater Manchester	Stockport	Stockport	50219	Cheadle Skip Hire	Derek Bradshaw & Lucy Bradshaw	A11 : Household, Commercial & Industrial Waste Transfer Stn	389029	388610	SK3 8LF	17 08 02	Transfer	Non-Haz Waste Transfer	Stockport	Stockport	North West	Recovery	R03.07	270			North West	Greater Manchester	Rochdale	Rochdale	50467	CAR.I.P Limited	CAR.I.P Limited	A19a : ELV Facility	390267	414014	OL12 0DP	16 01 19	MRS	Car Breaker	Oldham	Oldham	North West	Recovery	R05	41	07 - Non-metallic wastes
North West	Greater Manchester	Stockport	Stockport	50219	Cheadle Skip Hire	Derek Bradshaw & Lucy Bradshaw	A11 : Household, Commercial & Industrial Waste Transfer Stn	389029	388610	SK3 8LF	17 02 01	Transfer	Non-Haz Waste Transfer	Stockport	Stockport	North West	Recovery	R05	820			North West	Greater Manchester	Rochdale	Rochdale	50467	CAR.I.P Limited	CAR.I.P Limited	A19a : ELV Facility	390267	414014	OL12 0DP	13 07 01*	MRS	Car Breaker	Rochdale	Rochdale	North West	Incineration	R01	1	01 - Chemical compound wastes
North West	Greater Manchester	Stockport	Stockport	50219	Cheadle Skip Hire	Derek Bradshaw & Lucy Bradshaw	A11 : Household, Commercial & Industrial Waste Transfer Stn	389029	388610	SK3 8LF	17 05 04	Transfer	Non-Haz Waste Transfer	Stockport	Stockport	North West	Recovery	R05	900			North West	Greater Manchester	Rochdale	Rochdale	50467	CAR.I.P Limited	CAR.I.P Limited	A19a : ELV Facility	390267	414014	OL12 0DP	13 07 02*	MRS	Car Breaker	Rochdale	Rochdale	North West	Incineration	R01	1	01 - Chemical compound wastes
North West	Greater Manchester	Stockport	Stockport	50219	Cheadle Skip Hire	Derek Bradshaw & Lucy Bradshaw	A11 : Household, Commercial & Industrial Waste Transfer Stn	389029	388610	SK3 8LF	17 01 07	Transfer	Non-Haz Waste Transfer	Stockport	Stockport	North West	Recovery	R05	960			North West	Greater Manchester	Rochdale	Rochdale	50467	CAR.I.P Limited	CAR.I.P Limited	A19a : ELV Facility	390267	414014	OL12 0DP	16 01 06	MRS	Car Breaker	Rochdale	Rochdale	North West	Recovery	R04	87	08 - Discarded equipment
North West	Greater Manchester	Stockport	Stockport	50219	Cheadle Skip Hire	Derek Bradshaw & Lucy Bradshaw	A11 : Household, Commercial & Industrial Waste Transfer Stn	389029	388610	SK3 8LF	17 09 04	Transfer	Non-Haz Waste Transfer	Stockport	Stockport	North West	Recovery	R05	1560			North West	Greater Manchester	Rochdale	Rochdale	50467	CAR.I.P Limited	CAR.I.P Limited	A19a : ELV Facility	390267	414014	OL12 0DP	16 01 17	MRS	Car Breaker	Rochdale	Rochdale	North West	Recovery	R04	150	06 - Metallic wastes
North West	Greater Manchester	Bolton	Bolton	404506	Circle North West Limited	Circle North West Limited	S1504 No 4: 75kte HCI Waste TS	374429	404436	BL4 8NB	17 04 07	Transfer	Non-Haz Waste Transfer	Lancashire	Lancashire	North West	Recovery	R03.01.07	1.86			North West	Greater Manchester	Rochdale	Rochdale	50467	CAR.I.P Limited	CAR.I.P Limited	A19a : ELV Facility	390267	414014	OL12 0DP	17 04 01	MRS	Car Breaker	Rochdale	Rochdale	North West	Recovery	R04	26	06 - Metallic wastes
North West	Greater Manchester	Bolton	Bolton	404506	Circle North West Limited	Circle North West Limited	S1504 No 4: 75kte HCI Waste TS	374429	404436	BL4 8NB	17 04 07	Transfer	Non-Haz Waste Transfer	North West	North West (WPA Not codeable)	North West	Recovery	R03.01.03	6.08			North West	Greater Manchester	Rochdale	Rochdale	50467	CAR.I.P Limited	CAR.I.P Limited	A19a : ELV Facility	390267	414014	OL12 0DP	16 01 03	MRS	Car Breaker	Rossendale	Lancashire	North West	Recovery	R05	4	07 - Non-metallic wastes
North West	Greater Manchester	Bolton	Bolton	404506	Circle North West Limited	Circle North West Limited	S1504 No 4: 75kte HCI Waste TS	374429	404436	BL4 8NB	17 04 07	Transfer	Non-Haz Waste Transfer	Lancashire	Lancashire	North West	Recovery	R03.01.07	8.4			North West	Greater Manchester	Rochdale	Rochdale	50467	CAR.I.P Limited	CAR.I.P Limited	A19a : ELV Facility	390267	414014	OL12 0DP	16 01 18	MRS	Car Breaker	Salford	Salford	North West	Recovery	R04	45	06 - Metallic wastes
North West	Greater Manchester	Bolton	Bolton	404506	Circle North West Limited	Circle North West Limited	S1504 No 4: 75kte HCI Waste TS	374429	404436	BL4 8NB	17 02 01	Transfer	Non-Haz Waste Transfer	Lancashire	Lancashire	North West	Recovery	R03.01.07	59.86			North West	Greater Manchester	Salford	Salford	50340	Salford Car Breakers	Salford Car Breakers Limited	A19a : ELV Facility	380890	400753	M6 6ST	16 01 18	MRS	Car Breaker	Salford	Salford	North West	Recovery	R04	2.98	06 - Metallic wastes
North West	Greater Manchester	Bolton	Bolton	404506	Circle North West Limited	Circle North West Limited	S1504 No 4: 75kte HCI Waste TS	374429	404436	BL4 8NB	17 08 02	Transfer	Non-Haz Waste Transfer	Lancashire	Lancashire	North West	Recovery	R03.01.07	67.96			North West	Greater Manchester	Salford	Salford	50340	Salford Car Breakers	Salford Car Breakers Limited	A19a : ELV Facility	380890	400753	M6 6ST	13 02 05*	MRS	Car Breaker	Stockport	Stockport	North West	Recovery	R09	3.52	01 - Chemical compound wastes
North West	Greater Manchester	Bolton	Bolton	404506	Circle North West Limited	Circle North West Limited	S1504 No 4: 75kte HCI Waste TS	374429	404436	BL4 8NB	17 01 07	Transfer	Non-Haz Waste Transfer	Lancashire	Lancashire	North West	Recovery	R03.01.07	74.46			North West	Greater Manchester	Salford	Salford	50340	Salford Car Breakers	Salford Car Breakers Limited	A19a : ELV Facility	380890	400753	M6 6ST	16 01 15	MRS	Car Breaker	Stockport	Stockport	North West	Treatment	D09	1.93	01 - Chemical compound wastes
North West	Greater Manchester	Bolton	Bolton	404506	Circle North West Limited	Circle North West Limited	S1504 No 4: 75kte HCI Waste TS	374429	404436	BL4 8NB	17 08 02	Transfer	Non-Haz Waste Transfer	Lancashire	Lancashire	North West	Recovery	R03.01.07	82.66			North West	Greater Manchester	Tameside	Tameside	50313	Pugbitz Ltd	Pugbitz Ltd	A19a : ELV Facility	391564	395573	M34 3RE	16 01 07*	MRS	Car Breaker	Stockport	Stockport	North West	Treatment	D08	0.15	08 - Discarded equipment
North West	Greater Manchester	Bolton	Bolton	404506	Circle North West Limited	Circle North West Limited	S1504 No 4: 75kte HCI Waste TS	374429	404436	BL4 8NB	17 02 01	Transfer	Non-Haz Waste Transfer	Lancashire	Lancashire	North West	Recovery	R03.01.07	83.7			North West	Greater Manchester	Manchester	Manchester	50399	Van Parts Ltd	Vanparts Limited	A19a : ELV Facility	387544	397858	M11 2AZ	16 01 21*	MRS	Car Breaker	Stoke-on-Trent	Stoke-on-Trent City	West Midlands	Recovery	R04	0.69	08 - Discarded equipment
North West	Greater Manchester	Bolton	Bolton	404506	Circle North West Limited	Circle North West Limited	S1504 No 4: 75kte HCI Waste TS	374429	404436	BL4 8NB	17 01 07	Transfer	Non-Haz Waste Transfer	Lancashire	Lancashire	North West	Recovery	R03.01.07	84.88			North West	Greater Manchester	Salford	Salford	50340	Salford Car Breakers	Salford Car Breakers Limited	A19a : ELV Facility	380890	400753	M6 6ST	16 06 01*	MRS	Car Breaker	Stoke-on-Trent	Stoke-on-Trent City	West Midlands	Recovery	R11	5.39	08 - Discarded equipment
North West	Greater Manchester	Bolton	Bolton	404506	Circle North West Limited	Circle North West Limited	S1504 No 4: 75kte HCI Waste TS	374429	404436	BL4 8NB	17 01 07	Transfer	Non-Haz Waste Transfer	North West	North West (WPA Not codeable)	North West	Recovery	R03.01.03	87.14			North West	Greater Manchester	Salford	Salford	50340	Salford Car Breakers	Salford Car Breakers Limited	A19a : ELV Facility	380890	400753	M6 6ST	16 08 01	MRS	Car Breaker	Stoke-on-Trent	Stoke-on-Trent City	West Midlands	Recovery	R04	3.18	01 - Chemical compound wastes
North West	Greater Manchester	Bolton	Bolton	404506	Circle North West Limited	Circle North West Limited	S1504 No 4: 75kte HCI Waste TS	374429	404436	BL4 8NB	17 02 01	Transfer	Non-Haz Waste Transfer	North West	North West (WPA Not codeable)	North West	Recovery	R03.01.03	173.28			North West	Greater Manchester	Bury	Bury	404508	Recycling Lives Bury	Recycling Lives Limited	A20 : Metal Recycling Site (mixed MRS's)	380775	411399	BL9 5AL	19 12 02	MRS	Metal Recycling	County Durham	County Durham	North East	Recovery	R04	60.42	06 - Metallic wastes
North West	Greater Manchester	Bolton	Bolton	404506	Circle North West Limited	Circle North West Limited	S1504 No 4: 75kte HCI Waste TS	374429	404436	BL4 8NB	17 08 02	Transfer	Non-Haz Waste Transfer	North West	North West (WPA Not codeable)	North West	Recovery	R03.01.03	192.08			North West	Greater Manchester	Bury	Bury	404508	Recycling Lives Bury	Recycling Lives Limited	A20 : Metal Recycling Site (mixed MRS's)	380775	411399	BL9 5AL	19 12 02	MRS	Metal Recycling	Lancashire	Lancashire	North West	Recovery	R04	292.8	06 - Metallic wastes
North West	Greater Manchester	Bolton	Bolton	404506	Circle North West Limited	Circle North West Limited	S1504 No 4: 75kte HCI Waste TS	374429	404436	BL4 8NB	17 09 04	Transfer	Non-Haz Waste Transfer	Lancashire	Lancashire	North West	Recovery	R03.01.07	3053.41			North West	Greater Manchester	Rochdale	Rochdale	53431	James Hartley Scrap Metals Ltd	James Hartley ( Scrap Metal ) Ltd	A20 : Metal Recycling Site (mixed MRS's)	385411	411575	OL10 4AE	02 01 04	MRS	Metal Recycling	Lancashire	Lancashire	North West	Recovery	R05	69.57	07 - Non-metallic wastes
North West	Greater Manchester	Bolton	Bolton	404506	Circle North West Limited	Circle North West Limited	S1504 No 4: 75kte HCI Waste TS	374429	404436	BL4 8NB	17 09 04	Transfer	Non-Haz Waste Transfer	Lancashire	Lancashire	North West	Recovery	R03.01.07	3319			North West	Greater Manchester	Rochdale	Rochdale	53431	James Hartley Scrap Metals Ltd	James Hartley ( Scrap Metal ) Ltd	A20 : Metal Recycling Site (mixed MRS's)	385411	411575	OL10 4AE	03 03 01	MRS	Metal Recycling	Lancashire	Lancashire	North West	Incineration	R01	1987.81	07 - Non-metallic wastes
North West	Greater Manchester	Bolton	Bolton	404506	Circle North West Limited	Circle North West Limited	S1504 No 4: 75kte HCI Waste TS	374429	404436	BL4 8NB	17 09 04	Transfer	Non-Haz Waste Transfer	North West	North West (WPA Not codeable)	North West	Recovery	R03.01.03	6512.19			North West	Greater Manchester	Rochdale	Rochdale	53431	James Hartley Scrap Metals Ltd	James Hartley ( Scrap Metal ) Ltd	A20 : Metal Recycling Site (mixed MRS's)	385411	411575	OL10 4AE	17 01 06*	MRS	Metal Recycling	Lancashire	Lancashire	North West	Recovery	R05	1550.36	12 - Mineral wastes
North West	Greater Manchester	Salford	Salford	EP3603SY	Cobden Street HWRC, TLS and MBT Facility - EPR/GB3907CW	SUEZ Recycling and Recovery UK Ltd	T05 : Physico-chemical treatment installation	380790	400160	M6 6NA	17 01 07	Treatment	Physical-Chemical Treatment	Salford	Salford	North West	Recovery	R05.01	0.32			North West	Greater Manchester	Rochdale	Rochdale	53431	James Hartley Scrap Metals Ltd	James Hartley ( Scrap Metal ) Ltd	A20 : Metal Recycling Site (mixed MRS's)	385411	411575	OL10 4AE	19 12 02	MRS	Metal Recycling	Lancashire	Lancashire	North West	Recovery	R04	156.71	06 - Metallic wastes
North West	Greater Manchester	Salford	Salford	EP3603SY	Cobden Street HWRC, TLS and MBT Facility - EPR/GB3907CW	SUEZ Recycling and Recovery UK Ltd	T05 : Physico-chemical treatment installation	380790	400160	M6 6NA	17 01 07	Treatment	Physical-Chemical Treatment	Manchester	Manchester	North West	Recovery	R05.01	1.3			North West	Greater Manchester	Rochdale	Rochdale	53431	James Hartley Scrap Metals Ltd	James Hartley ( Scrap Metal ) Ltd	A20 : Metal Recycling Site (mixed MRS's)	385411	411575	OL10 4AE	19 12 09	MRS	Metal Recycling	Lancashire	Lancashire	North West	Recovery	R05	8060.56	12 - Mineral wastes
North West	Greater Manchester	Salford	Salford	EP3603SY	Cobden Street HWRC, TLS and MBT Facility - EPR/GB3907CW	SUEZ Recycling and Recovery UK Ltd	T05 : Physico-chemical treatment installation	380790	400160	M6 6NA	17 01 07	Treatment	Physical-Chemical Treatment	Lancashire	Lancashire	North West	Recovery	R05.01	1.56			North West	Greater Manchester	Rochdale	Rochdale	53431	James Hartley Scrap Metals Ltd	James Hartley ( Scrap Metal ) Ltd	A20 : Metal Recycling Site (mixed MRS's)	385411	411575	OL10 4AE	19 12 12	MRS	Metal Recycling	Lancashire	Lancashire	North West	Incineration	R01	377.62	10 - Mixed ordinary wastes
North West	Greater Manchester	Salford	Salford	BS1538IQ	CSG Lanstar (Cadishead) EPR/BS1538IQ	Cleansing Service Group Limited	T05 : Physico-chemical treatment installation	370800	391800	M44 5DT	17 08 02	Treatment	Physical-Chemical Treatment	Redditch	Worcestershire	West Midlands	Treatment	D09	0.0066			North West	Greater Manchester	Rochdale	Rochdale	53431	James Hartley Scrap Metals Ltd	James Hartley ( Scrap Metal ) Ltd	A20 : Metal Recycling Site (mixed MRS's)	385411	411575	OL10 4AE	20 01 01	MRS	Metal Recycling	Lancashire	Lancashire	North West	Recovery	R05	90.508	07 - Non-metallic wastes
North West	Greater Manchester	Salford	Salford	BS1538IQ	CSG Lanstar (Cadishead) EPR/BS1538IQ	Cleansing Service Group Limited	T05 : Physico-chemical treatment installation	370800	391800	M44 5DT	17 03 02	Treatment	Physical-Chemical Treatment	Surrey Heath	Surrey	South East	Treatment	D09	0.0125			North West	Greater Manchester	Rochdale	Rochdale	53431	James Hartley Scrap Metals Ltd	James Hartley ( Scrap Metal ) Ltd	A20 : Metal Recycling Site (mixed MRS's)	385411	411575	OL10 4AE	20 01 38	MRS	Metal Recycling	Lancashire	Lancashire	North West	Incineration	R01	325.87	07 - Non-metallic wastes
North West	Greater Manchester	Salford	Salford	BS1538IQ	CSG Lanstar (Cadishead) EPR/BS1538IQ	Cleansing Service Group Limited	T05 : Physico-chemical treatment installation	370800	391800	M44 5DT	17 06 05*	Treatment	Physical-Chemical Treatment	Southampton	Southampton City	South East	Treatment	D09	0.02			North West	Greater Manchester	Rochdale	Rochdale	53431	James Hartley Scrap Metals Ltd	James Hartley ( Scrap Metal ) Ltd	A20 : Metal Recycling Site (mixed MRS's)	385411	411575	OL10 4AE	20 01 40	MRS	Metal Recycling	Lancashire	Lancashire	North West	Recovery	R04	344.6	06 - Metallic wastes
North West	Greater Manchester	Salford	Salford	BS1538IQ	CSG Lanstar (Cadishead) EPR/BS1538IQ	Cleansing Service Group Limited	T05 : Physico-chemical treatment installation	370800	391800	M44 5DT	17 08 02	Treatment	Physical-Chemical Treatment	Tewkesbury	Gloucestershire	South West	Treatment	D09	0.02			North West	Greater Manchester	Rochdale	Rochdale	53431	James Hartley Scrap Metals Ltd	James Hartley ( Scrap Metal ) Ltd	A20 : Metal Recycling Site (mixed MRS's)	385411	411575	OL10 4AE	20 03 01	MRS	Metal Recycling	Lancashire	Lancashire	North West	Landfill	D01	3051.28	10 - Mixed ordinary wastes
North West	Greater Manchester	Salford	Salford	BS1538IQ	CSG Lanstar (Cadishead) EPR/BS1538IQ	Cleansing Service Group Limited	T05 : Physico-chemical treatment installation	370800	391800	M44 5DT	17 03 01*	Treatment	Physical-Chemical Treatment	Wiltshire	Wiltshire	South West	Treatment	D09	0.025			North West	Greater Manchester	Bury	Bury	53469	Woodfield Mill	Recycle Motor Spares Ltd	A20 : Metal Recycling Site (mixed MRS's)	380573	411384	BL9 5BR	13 02 05*	MRS	Metal Recycling	Liverpool	Liverpool	North West	Recovery	R04	1.1	01 - Chemical compound wastes
North West	Greater Manchester	Salford	Salford	BS1538IQ	CSG Lanstar (Cadishead) EPR/BS1538IQ	Cleansing Service Group Limited	T05 : Physico-chemical treatment installation	370800	391800	M44 5DT	17 09 04	Treatment	Physical-Chemical Treatment	Wiltshire	Wiltshire	South West	Treatment	D09	0.025			North West	Greater Manchester	Bury	Bury	404508	Recycling Lives Bury	Recycling Lives Limited	A20 : Metal Recycling Site (mixed MRS's)	380775	411399	BL9 5AL	19 12 02	MRS	Metal Recycling	Manchester	Manchester	North West	Recovery	R04	12.39	06 - Metallic wastes
North West	Greater Manchester	Salford	Salford	BS1538IQ	CSG Lanstar (Cadishead) EPR/BS1538IQ	Cleansing Service Group Limited	T05 : Physico-chemical treatment installation	370800	391800	M44 5DT	17 04 09*	Treatment	Physical-Chemical Treatment	Oldham	Oldham	North West	Treatment	D09	0.06			North West	Greater Manchester	Bury	Bury	404508	Recycling Lives Bury	Recycling Lives Limited	A20 : Metal Recycling Site (mixed MRS's)	380775	411399	BL9 5AL	19 12 03	MRS	Metal Recycling	Manchester	Manchester	North West	Recovery	R04	2.21	06 - Metallic wastes
North West	Greater Manchester	Salford	Salford	BS1538IQ	CSG Lanstar (Cadishead) EPR/BS1538IQ	Cleansing Service Group Limited	T05 : Physico-chemical treatment installation	370800	391800	M44 5DT	17 02 04*	Treatment	Physical-Chemical Treatment	Rotherham	Rotherham	Yorks & Humber	Treatment	D09	0.12			North West	Greater Manchester	Manchester	Manchester	50355	European Metal Recycling Ltd	European Metal Recycling Ltd	A20 : Metal Recycling Site (mixed MRS's)	386446	399995	M40 2BP	12 01 03	MRS	Metal Recycling	North West	North West (WPA Not codeable)	North West	Recovery	R04	1.711	06 - Metallic wastes
North West	Greater Manchester	Salford	Salford	BS1538IQ	CSG Lanstar (Cadishead) EPR/BS1538IQ	Cleansing Service Group Limited	T05 : Physico-chemical treatment installation	370800	391800	M44 5DT	17 06 05*	Treatment	Physical-Chemical Treatment	North West	North West (WPA Not codeable)	North West	Treatment	D09	0.154			North West	Greater Manchester	Manchester	Manchester	50355	European Metal Recycling Ltd	European Metal Recycling Ltd	A20 : Metal Recycling Site (mixed MRS's)	386446	399995	M40 2BP	13 02 08*	MRS	Metal Recycling	North West	North West (WPA Not codeable)	North West	Recovery	R04	8.56	01 - Chemical compound wastes
North West	Greater Manchester	Salford	Salford	BS1538IQ	CSG Lanstar (Cadishead) EPR/BS1538IQ	Cleansing Service Group Limited	T05 : Physico-chemical treatment installation	370800	391800	M44 5DT	17 08 02	Treatment	Physical-Chemical Treatment	Calderdale	Calderdale	Yorks & Humber	Treatment	D09	0.2			North West	Greater Manchester	Manchester	Manchester	50355	European Metal Recycling Ltd	European Metal Recycling Ltd	A20 : Metal Recycling Site (mixed MRS's)	386446	399995	M40 2BP	13 05 03*	MRS	Metal Recycling	North West	North West (WPA Not codeable)	North West	Recovery	R04	4.78	03 - Other chemical wastes
North West	Greater Manchester	Salford	Salford	BS1538IQ	CSG Lanstar (Cadishead) EPR/BS1538IQ	Cleansing Service Group Limited	T05 : Physico-chemical treatment installation	370800	391800	M44 5DT	17 02 01	Treatment	Physical-Chemical Treatment	Sheffield	Sheffield	Yorks & Humber	Treatment	D09	0.205			North West	Greater Manchester	Manchester	Manchester	50355	European Metal Recycling Ltd	European Metal Recycling Ltd	A20 : Metal Recycling Site (mixed MRS's)	386446	399995	M40 2BP	13 07 03*	MRS	Metal Recycling	North West	North West (WPA Not codeable)	North West	Recovery	R04	26.1	01 - Chemical compound wastes
North West	Greater Manchester	Salford	Salford	BS1538IQ	CSG Lanstar (Cadishead) EPR/BS1538IQ	Cleansing Service Group Limited	T05 : Physico-chemical treatment installation	370800	391800	M44 5DT	17 04 09*	Treatment	Physical-Chemical Treatment	Rotherham	Rotherham	Yorks & Humber	Treatment	D09	0.34			North West	Greater Manchester	Manchester	Manchester	50355	European Metal Recycling Ltd	European Metal Recycling Ltd	A20 : Metal Recycling Site (mixed MRS's)	386446	399995	M40 2BP	16 01 06	MRS	Metal Recycling	North West	North West (WPA Not codeable)	North West	Recovery	R04	5239.95	08 - Discarded equipment
North West	Greater Manchester	Salford	Salford	BS1538IQ	CSG Lanstar (Cadishead) EPR/BS1538IQ	Cleansing Service Group Limited	T05 : Physico-chemical treatment installation	370800	391800	M44 5DT	17 01 06*	Treatment	Physical-Chemical Treatment	Elmbridge	Surrey	South East	Treatment	D09	0.41			North West	Greater Manchester	Manchester	Manchester	50355	European Metal Recycling Ltd	European Metal Recycling Ltd	A20 : Metal Recycling Site (mixed MRS's)	386446	399995	M40 2BP	16 01 14*	MRS	Metal Recycling	North West	North West (WPA Not codeable)	North West	Recovery	R04	2.18	01 - Chemical compound wastes
North West	Greater Manchester	Salford	Salford	BS1538IQ	CSG Lanstar (Cadishead) EPR/BS1538IQ	Cleansing Service Group Limited	T05 : Physico-chemical treatment installation	370800	391800	M44 5DT	17 05 04	Treatment	Physical-Chemical Treatment	Tonbridge and Malling	Kent	South East	Treatment	D09	0.41			North West	Greater Manchester	Manchester	Manchester	50355	European Metal Recycling Ltd	European Metal Recycling Ltd	A20 : Metal Recycling Site (mixed MRS's)	386446	399995	M40 2BP	16 01 17	MRS	Metal Recycling	North West	North West (WPA Not codeable)	North West	Recovery	R04	22.28	06 - Metallic wastes
North West	Greater Manchester	Salford	Salford	BS1538IQ	CSG Lanstar (Cadishead) EPR/BS1538IQ	Cleansing Service Group Limited	T05 : Physico-chemical treatment installation	370800	391800	M44 5DT	17 05 04	Treatment	Physical-Chemical Treatment	Kirklees	Kirklees	Yorks & Humber	Treatment	D09	0.41			North West	Greater Manchester	Manchester	Manchester	50355	European Metal Recycling Ltd	European Metal Recycling Ltd	A20 : Metal Recycling Site (mixed MRS's)	386446	399995	M40 2BP	17 04 11	MRS	Metal Recycling	North West	North West (WPA Not codeable)	North West	Recovery	R04	141.226	06 - Metallic wastes
North West	Greater Manchester	Salford	Salford	BS1538IQ	CSG Lanstar (Cadishead) EPR/BS1538IQ	Cleansing Service Group Limited	T05 : Physico-chemical treatment installation	370800	391800	M44 5DT	17 02 04*	Treatment	Physical-Chemical Treatment	Sheffield	Sheffield	Yorks & Humber	Treatment	D09	0.615			North West	Greater Manchester	Manchester	Manchester	50355	European Metal Recycling Ltd	European Metal Recycling Ltd	A20 : Metal Recycling Site (mixed MRS's)	386446	399995	M40 2BP	19 12 02	MRS	Metal Recycling	North West	North West (WPA Not codeable)	North West	Recovery	R04	4029.23	06 - Metallic wastes
North West	Greater Manchester	Salford	Salford	BS1538IQ	CSG Lanstar (Cadishead) EPR/BS1538IQ	Cleansing Service Group Limited	T05 : Physico-chemical treatment installation	370800	391800	M44 5DT	17 01 01	Treatment	Physical-Chemical Treatment	Sheffield	Sheffield	Yorks & Humber	Treatment	D09	0.82			North West	Greater Manchester	Manchester	Manchester	50355	European Metal Recycling Ltd	European Metal Recycling Ltd	A20 : Metal Recycling Site (mixed MRS's)	386446	399995	M40 2BP	19 12 03	MRS	Metal Recycling	North West	North West (WPA Not codeable)	North West	Recovery	R04	668.196	06 - Metallic wastes
North West	Greater Manchester	Salford	Salford	BS1538IQ	CSG Lanstar (Cadishead) EPR/BS1538IQ	Cleansing Service Group Limited	T05 : Physico-chemical treatment installation	370800	391800	M44 5DT	17 08 01*	Treatment	Physical-Chemical Treatment	Leicester	Leicester City	East Midlands	Treatment	D09	1			North West	Greater Manchester	Manchester	Manchester	50355	European Metal Recycling Ltd	European Metal Recycling Ltd	A20 : Metal Recycling Site (mixed MRS's)	386446	399995	M40 2BP	20 01 38	MRS	Metal Recycling	North West	North West (WPA Not codeable)	North West	Recovery	R04	0.58	07 - Non-metallic wastes
North West	Greater Manchester	Salford	Salford	BS1538IQ	CSG Lanstar (Cadishead) EPR/BS1538IQ	Cleansing Service Group Limited	T05 : Physico-chemical treatment installation	370800	391800	M44 5DT	17 09 03*	Treatment	Physical-Chemical Treatment	North West	North West (WPA Not codeable)	North West	Treatment	D09	1			North West	Greater Manchester	Manchester	Manchester	50355	European Metal Recycling Ltd	European Metal Recycling Ltd	A20 : Metal Recycling Site (mixed MRS's)	386446	399995	M40 2BP	20 01 40	MRS	Metal Recycling	North West	North West (WPA Not codeable)	North West	Recovery	R04	5935.92	06 - Metallic wastes
North West	Greater Manchester	Salford	Salford	BS1538IQ	CSG Lanstar (Cadishead) EPR/BS1538IQ	Cleansing Service Group Limited	T05 : Physico-chemical treatment installation	370800	391800	M44 5DT	17 08 02	Treatment	Physical-Chemical Treatment	Rochdale	Rochdale	North West	Treatment	D09	1			North West	Greater Manchester	Rochdale	Rochdale	53456	European Metal Recycling Ltd	European Metal Recycling Ltd	A20 : Metal Recycling Site (mixed MRS's)	392138	413417	OL16 3DD	12 01 01	MRS	Metal Recycling	North West	North West (WPA Not codeable)	North West	Recovery	R04	105.35	06 - Metallic wastes
North West	Greater Manchester	Salford	Salford	BS1538IQ	CSG Lanstar (Cadishead) EPR/BS1538IQ	Cleansing Service Group Limited	T05 : Physico-chemical treatment installation	370800	391800	M44 5DT	17 02 02	Treatment	Physical-Chemical Treatment	St Helens	St Helens	North West	Treatment	D09	1			North West	Greater Manchester	Rochdale	Rochdale	53456	European Metal Recycling Ltd	European Metal Recycling Ltd	A20 : Metal Recycling Site (mixed MRS's)	392138	413417	OL16 3DD	13 05 03*	MRS	Metal Recycling	North West	North West (WPA Not codeable)	North West	Recovery	R04	9.4	03 - Other chemical wastes
North West	Greater Manchester	Salford	Salford	BS1538IQ	CSG Lanstar (Cadishead) EPR/BS1538IQ	Cleansing Service Group Limited	T05 : Physico-chemical treatment installation	370800	391800	M44 5DT	17 06 04	Treatment	Physical-Chemical Treatment	Ashford	Kent	South East	Treatment	D09	1			North West	Greater Manchester	Rochdale	Rochdale	53456	European Metal Recycling Ltd	European Metal Recycling Ltd	A20 : Metal Recycling Site (mixed MRS's)	392138	413417	OL16 3DD	13 07 03*	MRS	Metal Recycling	North West	North West (WPA Not codeable)	North West	Recovery	R04	1.58	01 - Chemical compound wastes
North West	Greater Manchester	Salford	Salford	BS1538IQ	CSG Lanstar (Cadishead) EPR/BS1538IQ	Cleansing Service Group Limited	T05 : Physico-chemical treatment installation	370800	391800	M44 5DT	17 05 03*	Treatment	Physical-Chemical Treatment	Tonbridge and Malling	Kent	South East	Treatment	D09	1.615			North West	Greater Manchester	Rochdale	Rochdale	53456	European Metal Recycling Ltd	European Metal Recycling Ltd	A20 : Metal Recycling Site (mixed MRS's)	392138	413417	OL16 3DD	16 01 06	MRS	Metal Recycling	North West	North West (WPA Not codeable)	North West	Recovery	R04	171.18	08 - Discarded equipment
North West	Greater Manchester	Salford	Salford	BS1538IQ	CSG Lanstar (Cadishead) EPR/BS1538IQ	Cleansing Service Group Limited	T05 : Physico-chemical treatment installation	370800	391800	M44 5DT	17 05 03*	Treatment	Physical-Chemical Treatment	North West	North West (WPA Not codeable)	North West	Treatment	D09	1.845			North West	Greater Manchester	Rochdale	Rochdale	53456	European Metal Recycling Ltd	European Metal Recycling Ltd	A20 : Metal Recycling Site (mixed MRS's)	392138	413417	OL16 3DD	16 01 17	MRS	Metal Recycling	North West	North West (WPA Not codeable)	North West	Recovery	R04	24.12	06 - Metallic wastes
North West	Greater Manchester	Salford	Salford	BS1538IQ	CSG Lanstar (Cadishead) EPR/BS1538IQ	Cleansing Service Group Limited	T05 : Physico-chemical treatment installation	370800	391800	M44 5DT	17 01 03	Treatment	Physical-Chemical Treatment	Dudley	Dudley	West Midlands	Treatment	D09	2			North West	Greater Manchester	Rochdale	Rochdale	53456	European Metal Recycling Ltd	European Metal Recycling Ltd	A20 : Metal Recycling Site (mixed MRS's)	392138	413417	OL16 3DD	19 12 02	MRS	Metal Recycling	North West	North West (WPA Not codeable)	North West	Recovery	R04	20553.3	06 - Metallic wastes
North West	Greater Manchester	Salford	Salford	BS1538IQ	CSG Lanstar (Cadishead) EPR/BS1538IQ	Cleansing Service Group Limited	T05 : Physico-chemical treatment installation	370800	391800	M44 5DT	17 01 07	Treatment	Physical-Chemical Treatment	Dudley	Dudley	West Midlands	Treatment	D09	2			North West	Greater Manchester	Rochdale	Rochdale	53456	European Metal Recycling Ltd	European Metal Recycling Ltd	A20 : Metal Recycling Site (mixed MRS's)	392138	413417	OL16 3DD	19 12 03	MRS	Metal Recycling	North West	North West (WPA Not codeable)	North West	Recovery	R04	8.18	06 - Metallic wastes
North West	Greater Manchester	Salford	Salford	BS1538IQ	CSG Lanstar (Cadishead) EPR/BS1538IQ	Cleansing Service Group Limited	T05 : Physico-chemical treatment installation	370800	391800	M44 5DT	17 03 02	Treatment	Physical-Chemical Treatment	Wales	Wales (WPA Not codeable)	Wales	Treatment	D09	2.13			North West	Greater Manchester	Rochdale	Rochdale	53456	European Metal Recycling Ltd	European Metal Recycling Ltd	A20 : Metal Recycling Site (mixed MRS's)	392138	413417	OL16 3DD	20 01 40	MRS	Metal Recycling	North West	North West (WPA Not codeable)	North West	Recovery	R04	8754.88	06 - Metallic wastes
North West	Greater Manchester	Salford	Salford	BS1538IQ	CSG Lanstar (Cadishead) EPR/BS1538IQ	Cleansing Service Group Limited	T05 : Physico-chemical treatment installation	370800	391800	M44 5DT	17 01 07	Treatment	Physical-Chemical Treatment	Dudley	Dudley	West Midlands	Treatment	D09	2.572			North West	Greater Manchester	Salford	Salford	50065	E M R Salford	European Metal Recycling Ltd	A20 : Metal Recycling Site (mixed MRS's)	381943	398142	M5 4DY	12 01 01	MRS	Metal Recycling	North West	North West (WPA Not codeable)	North West	Recovery	R04	620.86	06 - Metallic wastes
North West	Greater Manchester	Salford	Salford	BS1538IQ	CSG Lanstar (Cadishead) EPR/BS1538IQ	Cleansing Service Group Limited	T05 : Physico-chemical treatment installation	370800	391800	M44 5DT	17 03 02	Treatment	Physical-Chemical Treatment	Thurrock	Thurrock	East of England	Treatment	D09	2.665			North West	Greater Manchester	Salford	Salford	50065	E M R Salford	European Metal Recycling Ltd	A20 : Metal Recycling Site (mixed MRS's)	381943	398142	M5 4DY	13 02 08*	MRS	Metal Recycling	North West	North West (WPA Not codeable)	North West	Recovery	R04	1.34	01 - Chemical compound wastes
North West	Greater Manchester	Salford	Salford	BS1538IQ	CSG Lanstar (Cadishead) EPR/BS1538IQ	Cleansing Service Group Limited	T05 : Physico-chemical treatment installation	370800	391800	M44 5DT	17 05 03*	Treatment	Physical-Chemical Treatment	Wyre	Lancashire	North West	Treatment	D09	2.87			North West	Greater Manchester	Salford	Salford	50065	E M R Salford	European Metal Recycling Ltd	A20 : Metal Recycling Site (mixed MRS's)	381943	398142	M5 4DY	16 01 04*	MRS	Metal Recycling	North West	North West (WPA Not codeable)	North West	Recovery	R04	19.566	08 - Discarded equipment
North West	Greater Manchester	Salford	Salford	BS1538IQ	CSG Lanstar (Cadishead) EPR/BS1538IQ	Cleansing Service Group Limited	T05 : Physico-chemical treatment installation	370800	391800	M44 5DT	17 05 03*	Treatment	Physical-Chemical Treatment	Rotherham	Rotherham	Yorks & Humber	Treatment	D09	3.28			North West	Greater Manchester	Salford	Salford	50065	E M R Salford	European Metal Recycling Ltd	A20 : Metal Recycling Site (mixed MRS's)	381943	398142	M5 4DY	16 01 06	MRS	Metal Recycling	North West	North West (WPA Not codeable)	North West	Recovery	R04	10745.7	08 - Discarded equipment
North West	Greater Manchester	Salford	Salford	BS1538IQ	CSG Lanstar (Cadishead) EPR/BS1538IQ	Cleansing Service Group Limited	T05 : Physico-chemical treatment installation	370800	391800	M44 5DT	17 03 02	Treatment	Physical-Chemical Treatment	Wiltshire	Wiltshire	South West	Treatment	D09	4.305			North West	Greater Manchester	Salford	Salford	50065	E M R Salford	European Metal Recycling Ltd	A20 : Metal Recycling Site (mixed MRS's)	381943	398142	M5 4DY	16 01 14*	MRS	Metal Recycling	North West	North West (WPA Not codeable)	North West	Recovery	R04	2.1	01 - Chemical compound wastes
North West	Greater Manchester	Salford	Salford	BS1538IQ	CSG Lanstar (Cadishead) EPR/BS1538IQ	Cleansing Service Group Limited	T05 : Physico-chemical treatment installation	370800	391800	M44 5DT	17 03 01*	Treatment	Physical-Chemical Treatment	Wirral	Wirral	North West	Treatment	D09	4.38			North West	Greater Manchester	Salford	Salford	50065	E M R Salford	European Metal Recycling Ltd	A20 : Metal Recycling Site (mixed MRS's)	381943	398142	M5 4DY	16 01 17	MRS	Metal Recycling	North West	North West (WPA Not codeable)	North West	Recovery	R04	44.94	06 - Metallic wastes
North West	Greater Manchester	Salford	Salford	BS1538IQ	CSG Lanstar (Cadishead) EPR/BS1538IQ	Cleansing Service Group Limited	T05 : Physico-chemical treatment installation	370800	391800	M44 5DT	17 06 03*	Treatment	Physical-Chemical Treatment	South Ribble	Lancashire	North West	Treatment	D09	5			North West	Greater Manchester	Salford	Salford	50065	E M R Salford	European Metal Recycling Ltd	A20 : Metal Recycling Site (mixed MRS's)	381943	398142	M5 4DY	16 01 18	MRS	Metal Recycling	North West	North West (WPA Not codeable)	North West	Recovery	R04	251.085	06 - Metallic wastes
North West	Greater Manchester	Salford	Salford	BS1538IQ	CSG Lanstar (Cadishead) EPR/BS1538IQ	Cleansing Service Group Limited	T05 : Physico-chemical treatment installation	370800	391800	M44 5DT	17 05 04	Treatment	Physical-Chemical Treatment	Manchester	Manchester	North West	Treatment	D09	5.38			North West	Greater Manchester	Salford	Salford	50065	E M R Salford	European Metal Recycling Ltd	A20 : Metal Recycling Site (mixed MRS's)	381943	398142	M5 4DY	16 02 15*	MRS	Metal Recycling	North West	North West (WPA Not codeable)	North West	Recovery	R04	1.98	08 - Discarded equipment
North West	Greater Manchester	Salford	Salford	BS1538IQ	CSG Lanstar (Cadishead) EPR/BS1538IQ	Cleansing Service Group Limited	T05 : Physico-chemical treatment installation	370800	391800	M44 5DT	17 05 03*	Treatment	Physical-Chemical Treatment	Stockport	Stockport	North West	Treatment	D09	10.08			North West	Greater Manchester	Salford	Salford	50065	E M R Salford	European Metal Recycling Ltd	A20 : Metal Recycling Site (mixed MRS's)	381943	398142	M5 4DY	16 02 16	MRS	Metal Recycling	North West	North West (WPA Not codeable)	North West	Recovery	R04	30.96	08 - Discarded equipment
North West	Greater Manchester	Salford	Salford	BS1538IQ	CSG Lanstar (Cadishead) EPR/BS1538IQ	Cleansing Service Group Limited	T05 : Physico-chemical treatment installation	370800	391800	M44 5DT	17 05 03*	Treatment	Physical-Chemical Treatment	Shropshire	Shropshire	West Midlands	Treatment	D09	13.325			North West	Greater Manchester	Salford	Salford	50065	E M R Salford	European Metal Recycling Ltd	A20 : Metal Recycling Site (mixed MRS's)	381943	398142	M5 4DY	16 05 04*	MRS	Metal Recycling	North West	North West (WPA Not codeable)	North West	Recovery	R04	1.58	02 - Chemical preparation wastes
North West	Greater Manchester	Salford	Salford	BS1538IQ	CSG Lanstar (Cadishead) EPR/BS1538IQ	Cleansing Service Group Limited	T05 : Physico-chemical treatment installation	370800	391800	M44 5DT	17 03 02	Treatment	Physical-Chemical Treatment	Thurrock	Thurrock	East of England	Treatment	D09	72			North West	Greater Manchester	Salford	Salford	50065	E M R Salford	European Metal Recycling Ltd	A20 : Metal Recycling Site (mixed MRS's)	381943	398142	M5 4DY	17 04 05	MRS	Metal Recycling	North West	North West (WPA Not codeable)	North West	Recovery	R04	146.26	06 - Metallic wastes
North West	Greater Manchester	Bury	Bury	102477	Daisyfield	R T K Grab Hire Ltd	SR2010 No12 : Treatment of waste to produce soil <75,000 tpy	379355	410043	BL8 2BD	17 05 04	Treatment	Physical Treatment	North West	North West (WPA Not codeable)	North West	Recovery	R05.06.02	17700			North West	Greater Manchester	Salford	Salford	50065	E M R Salford	European Metal Recycling Ltd	A20 : Metal Recycling Site (mixed MRS's)	381943	398142	M5 4DY	17 04 11	MRS	Metal Recycling	North West	North West (WPA Not codeable)	North West	Recovery	R04	1112.86	06 - Metallic wastes
North West	Greater Manchester	Rochdale	Rochdale	50016	Dickinson Environmental Transfer Station	Mr P Dickinson	S0803 : HCI Waste TS + treatment	388614	412682	OL11 4EU	17 05 04	Treatment	Non Haz Waste Transfer / Treatment	North West	North West (WPA Not codeable)	North West	Landfill	D01.01	51040			North West	Greater Manchester	Salford	Salford	50065	E M R Salford	European Metal Recycling Ltd	A20 : Metal Recycling Site (mixed MRS's)	381943	398142	M5 4DY	19 12 02	MRS	Metal Recycling	North West	North West (WPA Not codeable)	North West	Recovery	R04	25315.2	06 - Metallic wastes
North West	Greater Manchester	Bolton	Bolton	402566	Dixon Skips Limited	Dixon Skips Ltd	S1506 No 6: 75kte HCI Waste TS + treatment	373081	406359	BL4 7HA	17 04 07	Treatment	Non Haz Waste Transfer / Treatment	Bolton	Bolton	North West	Recovery	R04	37			North West	Greater Manchester	Salford	Salford	50065	E M R Salford	European Metal Recycling Ltd	A20 : Metal Recycling Site (mixed MRS's)	381943	398142	M5 4DY	19 12 03	MRS	Metal Recycling	North West	North West (WPA Not codeable)	North West	Recovery	R04	6152.22	06 - Metallic wastes
North West	Greater Manchester	Bolton	Bolton	402566	Dixon Skips Limited	Dixon Skips Ltd	S1506 No 6: 75kte HCI Waste TS + treatment	373081	406359	BL4 7HA	17 02 01	Treatment	Non Haz Waste Transfer / Treatment	Bolton	Bolton	North West	Recovery	R03.01.03	704			North West	Greater Manchester	Salford	Salford	50065	E M R Salford	European Metal Recycling Ltd	A20 : Metal Recycling Site (mixed MRS's)	381943	398142	M5 4DY	19 12 04	MRS	Metal Recycling	North West	North West (WPA Not codeable)	North West	Recovery	R03	120.25	07 - Non-metallic wastes
North West	Greater Manchester	Bolton	Bolton	402566	Dixon Skips Limited	Dixon Skips Ltd	S1506 No 6: 75kte HCI Waste TS + treatment	373081	406359	BL4 7HA	17 09 04	Treatment	Non Haz Waste Transfer / Treatment	Bolton	Bolton	North West	Treatment	D08	1357.7			North West	Greater Manchester	Salford	Salford	50065	E M R Salford	European Metal Recycling Ltd	A20 : Metal Recycling Site (mixed MRS's)	381943	398142	M5 4DY	19 12 12	MRS	Metal Recycling	North West	North West (WPA Not codeable)	North West	Recovery	R04	108.39	10 - Mixed ordinary wastes
North West	Greater Manchester	Bolton	Bolton	402566	Dixon Skips Limited	Dixon Skips Ltd	S1506 No 6: 75kte HCI Waste TS + treatment	373081	406359	BL4 7HA	17 05 04	Treatment	Non Haz Waste Transfer / Treatment	Bolton	Bolton	North West	Landfill	D01.01	7620			North West	Greater Manchester	Salford	Salford	50065	E M R Salford	European Metal Recycling Ltd	A20 : Metal Recycling Site (mixed MRS's)	381943	398142	M5 4DY	20 01 36	MRS	Metal Recycling	North West	North West (WPA Not codeable)	North West	Recovery	R04	167.74	08 - Discarded equipment
North West	Greater Manchester	Salford	Salford	50065	E M R Salford	European Metal Recycling Ltd	A20 : Metal Recycling Site (mixed MRS's)	381943	398142	M5 4DY	17 04 01	MRS	Metal Recycling	North West	North West (WPA Not codeable)	North West	Recovery	R04	2.178			North West	Greater Manchester	Salford	Salford	50065	E M R Salford	European Metal Recycling Ltd	A20 : Metal Recycling Site (mixed MRS's)	381943	398142	M5 4DY	20 01 38	MRS	Metal Recycling	North West	North West (WPA Not codeable)	North West	Recovery	R04	38.67	07 - Non-metallic wastes
North West	Greater Manchester	Salford	Salford	50065	E M R Salford	European Metal Recycling Ltd	A20 : Metal Recycling Site (mixed MRS's)	381943	398142	M5 4DY	17 04 05	MRS	Metal Recycling	North West	North West (WPA Not codeable)	North West	Recovery	R04	229.36			North West	Greater Manchester	Salford	Salford	50065	E M R Salford	European Metal Recycling Ltd	A20 : Metal Recycling Site (mixed MRS's)	381943	398142	M5 4DY	20 01 39	MRS	Metal Recycling	North West	North West (WPA Not codeable)	North West	Recovery	R04	27.92	07 - Non-metallic wastes
North West	Greater Manchester	Salford	Salford	50065	E M R Salford	European Metal Recycling Ltd	A20 : Metal Recycling Site (mixed MRS's)	381943	398142	M5 4DY	17 04 11	MRS	Metal Recycling	North West	North West (WPA Not codeable)	North West	Recovery	R04	4694.19			North West	Greater Manchester	Salford	Salford	50065	E M R Salford	European Metal Recycling Ltd	A20 : Metal Recycling Site (mixed MRS's)	381943	398142	M5 4DY	20 01 40	MRS	Metal Recycling	North West	North West (WPA Not codeable)	North West	Recovery	R04	19948.5	06 - Metallic wastes
North West	Greater Manchester	Bolton	Bolton	100686	Easy Excavation Ltd	Taylor Waste Services Ltd	S0803 : HCI Waste TS + treatment	367340	406310	BL5 3JF	17 09 04	Treatment	Non Haz Waste Transfer / Treatment	Yorks & Humber	Yorks & Humber (WPA Not codeable)	Yorks & Humber	Recovery	R03	478.96			North West	Greater Manchester	Salford	Salford	50065	E M R Salford	European Metal Recycling Ltd	A20 : Metal Recycling Site (mixed MRS's)	381943	398142	M5 4DY	20 03 01	MRS	Metal Recycling	North West	North West (WPA Not codeable)	North West	Recovery	R04	75.3	10 - Mixed ordinary wastes
North West	Greater Manchester	Bolton	Bolton	100686	Easy Excavation Ltd	Taylor Waste Services Ltd	S0803 : HCI Waste TS + treatment	367340	406310	BL5 3JF	17 09 04	Treatment	Non Haz Waste Transfer / Treatment	North West	North West (WPA Not codeable)	North West	Recovery	R03	1299.94			North West	Greater Manchester	Salford	Salford	50335	European Metal Recycling Ltd	European Metal Recycling Ltd	A20 : Metal Recycling Site (mixed MRS's)	377600	398000	M30 0SA	13 05 03*	MRS	Metal Recycling	North West	North West (WPA Not codeable)	North West	Recovery	R04	9.38	03 - Other chemical wastes
North West	Greater Manchester	Bolton	Bolton	100686	Easy Excavation Ltd	Taylor Waste Services Ltd	S0803 : HCI Waste TS + treatment	367340	406310	BL5 3JF	17 09 04	Treatment	Non Haz Waste Transfer / Treatment	Wales	Wales (WPA Not codeable)	Wales	Recovery	R03	3283.3			North West	Greater Manchester	Salford	Salford	50335	European Metal Recycling Ltd	European Metal Recycling Ltd	A20 : Metal Recycling Site (mixed MRS's)	377600	398000	M30 0SA	19 10 01	MRS	Metal Recycling	North West	North West (WPA Not codeable)	North West	Recovery	R04	18.9	06 - Metallic wastes
North West	Greater Manchester	Tameside	Tameside	400157	ELG Metals UK Limited	ELG Metals UK Limited	A20 : Metal Recycling Site (mixed MRS's)	394315	394820	SK14 2DX	17 04 05	MRS	Metal Recycling	North West	North West (WPA Not codeable)	North West	Recovery	R04.05	37			North West	Greater Manchester	Salford	Salford	50335	European Metal Recycling Ltd	European Metal Recycling Ltd	A20 : Metal Recycling Site (mixed MRS's)	377600	398000	M30 0SA	19 12 02	MRS	Metal Recycling	North West	North West (WPA Not codeable)	North West	Recovery	R04	14496.2	06 - Metallic wastes
North West	Greater Manchester	Tameside	Tameside	400157	ELG Metals UK Limited	ELG Metals UK Limited	A20 : Metal Recycling Site (mixed MRS's)	394315	394820	SK14 2DX	17 04 07	MRS	Metal Recycling	North West	North West (WPA Not codeable)	North West	Recovery	R04.05	10268			North West	Greater Manchester	Salford	Salford	50335	European Metal Recycling Ltd	European Metal Recycling Ltd	A20 : Metal Recycling Site (mixed MRS's)	377600	398000	M30 0SA	20 01 40	MRS	Metal Recycling	North West	North West (WPA Not codeable)	North West	Recovery	R04	15476.2	06 - Metallic wastes
North West	Greater Manchester	Manchester	Manchester	50355	European Metal Recycling Ltd	European Metal Recycling Ltd	A20 : Metal Recycling Site (mixed MRS's)	386446	399995	M40 2BP	17 04 11	MRS	Metal Recycling	North West	North West (WPA Not codeable)	North West	Recovery	R04	142.137			North West	Greater Manchester	Tameside	Tameside	53611	P Mullaney & Sons Ltd	P Mullaney & Sons Ltd	A20 : Metal Recycling Site (mixed MRS's)	396405	402592	OL5 0JL	19 10 01	MRS	Metal Recycling	North West	North West (WPA Not codeable)	North West	Recovery	R04	23652.1	06 - Metallic wastes
North West	Greater Manchester	Oldham	Oldham	53657	Ex - Cpl Site	Wheeldon Brothers Waste Limited	A11 : Household, Commercial & Industrial Waste Transfer Stn	390635	402128	OL8 3QP	17 02 03	Transfer	Non-Haz Waste Transfer	Manchester	Manchester	North West	Recovery	R05	0.4			North West	Greater Manchester	Tameside	Tameside	53611	P Mullaney & Sons Ltd	P Mullaney & Sons Ltd	A20 : Metal Recycling Site (mixed MRS's)	396405	402592	OL5 0JL	19 10 02	MRS	Metal Recycling	North West	North West (WPA Not codeable)	North West	Recovery	R04	4232.83	06 - Metallic wastes
North West	Greater Manchester	Oldham	Oldham	53657	Ex - Cpl Site	Wheeldon Brothers Waste Limited	A11 : Household, Commercial & Industrial Waste Transfer Stn	390635	402128	OL8 3QP	17 01 01	Transfer	Non-Haz Waste Transfer	Manchester	Manchester	North West	Recovery	R05	1.22			North West	Greater Manchester	Salford	Salford	50065	E M R Salford	European Metal Recycling Ltd	A20 : Metal Recycling Site (mixed MRS's)	381943	398142	M5 4DY	12 01 03	MRS	Metal Recycling	Outside UK	Outside UK	Outside UK	Recovery	R04	917.836	06 - Metallic wastes
North West	Greater Manchester	Oldham	Oldham	53657	Ex - Cpl Site	Wheeldon Brothers Waste Limited	A11 : Household, Commercial & Industrial Waste Transfer Stn	390635	402128	OL8 3QP	17 08 02	Transfer	Non-Haz Waste Transfer	Manchester	Manchester	North West	Recovery	R05	8.08			North West	Greater Manchester	Salford	Salford	50065	E M R Salford	European Metal Recycling Ltd	A20 : Metal Recycling Site (mixed MRS's)	381943	398142	M5 4DY	17 04 11	MRS	Metal Recycling	Outside UK	Outside UK	Outside UK	Recovery	R04	3739.7	06 - Metallic wastes
North West	Greater Manchester	Oldham	Oldham	53657	Ex - Cpl Site	Wheeldon Brothers Waste Limited	A11 : Household, Commercial & Industrial Waste Transfer Stn	390635	402128	OL8 3QP	17 03 02	Transfer	Non-Haz Waste Transfer	Manchester	Manchester	North West	Recovery	R05	12.04			North West	Greater Manchester	Salford	Salford	50065	E M R Salford	European Metal Recycling Ltd	A20 : Metal Recycling Site (mixed MRS's)	381943	398142	M5 4DY	19 12 03	MRS	Metal Recycling	Outside UK	Outside UK	Outside UK	Recovery	R04	22681.4	06 - Metallic wastes
North West	Greater Manchester	Oldham	Oldham	53657	Ex - Cpl Site	Wheeldon Brothers Waste Limited	A11 : Household, Commercial & Industrial Waste Transfer Stn	390635	402128	OL8 3QP	17 09 04	Transfer	Non-Haz Waste Transfer	Manchester	Manchester	North West	Recovery	R05	216.18			North West	Greater Manchester	Salford	Salford	50065	E M R Salford	European Metal Recycling Ltd	A20 : Metal Recycling Site (mixed MRS's)	381943	398142	M5 4DY	19 12 04	MRS	Metal Recycling	Outside UK	Outside UK	Outside UK	Recovery	R03	238.813	07 - Non-metallic wastes
North West	Greater Manchester	Oldham	Oldham	53657	Ex - Cpl Site	Wheeldon Brothers Waste Limited	A11 : Household, Commercial & Industrial Waste Transfer Stn	390635	402128	OL8 3QP	17 02 01	Transfer	Non-Haz Waste Transfer	Manchester	Manchester	North West	Recovery	R03	618.7			North West	Greater Manchester	Salford	Salford	50335	European Metal Recycling Ltd	European Metal Recycling Ltd	A20 : Metal Recycling Site (mixed MRS's)	377600	398000	M30 0SA	12 01 01	MRS	Metal Recycling	Outside UK	Outside UK	Outside UK	Recovery	R04	18682.6	06 - Metallic wastes
North West	Greater Manchester	Oldham	Oldham	53657	Ex - Cpl Site	Wheeldon Brothers Waste Limited	A11 : Household, Commercial & Industrial Waste Transfer Stn	390635	402128	OL8 3QP	17 01 07	Transfer	Non-Haz Waste Transfer	Manchester	Manchester	North West	Recovery	R05	663.98			North West	Greater Manchester	Tameside	Tameside	53611	P Mullaney & Sons Ltd	P Mullaney & Sons Ltd	A20 : Metal Recycling Site (mixed MRS's)	396405	402592	OL5 0JL	19 10 01	MRS	Metal Recycling	Outside UK	Outside UK	Outside UK	Recovery	R04	5019.26	06 - Metallic wastes
North West	Greater Manchester	Oldham	Oldham	53657	Ex - Cpl Site	Wheeldon Brothers Waste Limited	A11 : Household, Commercial & Industrial Waste Transfer Stn	390635	402128	OL8 3QP	17 05 04	Transfer	Non-Haz Waste Transfer	Manchester	Manchester	North West	Recovery	R05	1473.7			North West	Greater Manchester	Tameside	Tameside	53611	P Mullaney & Sons Ltd	P Mullaney & Sons Ltd	A20 : Metal Recycling Site (mixed MRS's)	396405	402592	OL5 0JL	19 10 02	MRS	Metal Recycling	Outside UK	Outside UK	Outside UK	Recovery	R04	53.14	06 - Metallic wastes
North West	Greater Manchester	Bury	Bury	100338	Fernhill H W R C, T L S And Green Waste Processing Facility	S U E Z Recycling And Recovery U K Ltd	A11 : Household, Commercial & Industrial Waste Transfer Stn	380400	411780	BL9 5BE	17 08 02	Transfer	Non-Haz Waste Transfer	Bury	Bury	North West	Landfill	D01	8.66			North West	Greater Manchester	Bury	Bury	404508	Recycling Lives Bury	Recycling Lives Limited	A20 : Metal Recycling Site (mixed MRS's)	380775	411399	BL9 5AL	16 01 04*	MRS	Metal Recycling	Preston	Lancashire	North West	Recovery	R04	66.67	08 - Discarded equipment
North West	Greater Manchester	Wigan	Wigan	405028	Former Astley Green Colliery Site	Whitehead Restoration Ltd	A25 : Deposit of waste to land as a recovery operation	370451	399127	M29 7JZ	17 05 04	On/In Land	Deposit of waste to land (recovery)	Manchester	Manchester	North West	Recovery	R03	22781.8			North West	Greater Manchester	Bury	Bury	404508	Recycling Lives Bury	Recycling Lives Limited	A20 : Metal Recycling Site (mixed MRS's)	380775	411399	BL9 5AL	16 01 17	MRS	Metal Recycling	Preston	Lancashire	North West	Recovery	R04	28.578	06 - Metallic wastes
North West	Greater Manchester	Salford	Salford	50075	Frank O' Gara & Sons Ltd	Frank O' Gara & Sons Ltd	S0811 : Inert & excavation Waste TS + treatment	372264	393348	M44 5BA	17 01 07	Treatment	Inert Waste Transfer / Treatment	Manchester	Manchester	North West	Recovery	R05	7846			North West	Greater Manchester	Bury	Bury	404508	Recycling Lives Bury	Recycling Lives Limited	A20 : Metal Recycling Site (mixed MRS's)	380775	411399	BL9 5AL	16 01 22	MRS	Metal Recycling	Preston	Lancashire	North West	Recovery	R04	0.927	08 - Discarded equipment
North West	Greater Manchester	Salford	Salford	50075	Frank O' Gara & Sons Ltd	Frank O' Gara & Sons Ltd	S0811 : Inert & excavation Waste TS + treatment	372264	393348	M44 5BA	17 05 04	Treatment	Inert Waste Transfer / Treatment	Manchester	Manchester	North West	Recovery	R05	40460			North West	Greater Manchester	Bury	Bury	404508	Recycling Lives Bury	Recycling Lives Limited	A20 : Metal Recycling Site (mixed MRS's)	380775	411399	BL9 5AL	16 02 16	MRS	Metal Recycling	Preston	Lancashire	North West	Recovery	R04	23.382	08 - Discarded equipment
North West	Greater Manchester	Bury	Bury	104296	Gate 2	M60 Skip Hire Ltd	S0803 : HCI Waste TS + treatment	380502	411357	BL9 5BR	17 02 03	Treatment	Non Haz Waste Transfer / Treatment	Manchester	Manchester	North West	Recovery	R05	17.98			North West	Greater Manchester	Bury	Bury	404508	Recycling Lives Bury	Recycling Lives Limited	A20 : Metal Recycling Site (mixed MRS's)	380775	411399	BL9 5AL	17 02 03	MRS	Metal Recycling	Preston	Lancashire	North West	Recovery	R04	0.175	07 - Non-metallic wastes
North West	Greater Manchester	Bury	Bury	104296	Gate 2	M60 Skip Hire Ltd	S0803 : HCI Waste TS + treatment	380502	411357	BL9 5BR	17 01 07	Treatment	Non Haz Waste Transfer / Treatment	Bury	Bury	North West	Recovery	R05	944.5			North West	Greater Manchester	Bury	Bury	404508	Recycling Lives Bury	Recycling Lives Limited	A20 : Metal Recycling Site (mixed MRS's)	380775	411399	BL9 5AL	17 02 03	MRS	Metal Recycling	Preston	Lancashire	North West	Recovery	R05	0.303	07 - Non-metallic wastes
North West	Greater Manchester	Bury	Bury	104296	Gate 2	M60 Skip Hire Ltd	S0803 : HCI Waste TS + treatment	380502	411357	BL9 5BR	17 05 04	Treatment	Non Haz Waste Transfer / Treatment	Bury	Bury	North West	Recovery	R05	1196.5			North West	Greater Manchester	Bury	Bury	404508	Recycling Lives Bury	Recycling Lives Limited	A20 : Metal Recycling Site (mixed MRS's)	380775	411399	BL9 5AL	17 04 03	MRS	Metal Recycling	Preston	Lancashire	North West	Recovery	R04	78.73	06 - Metallic wastes
North West	Greater Manchester	Tameside	Tameside	120436	Hanover Street Yard	COMPLETE REGENERATION SERVICES LTD	S0811 : Inert & excavation Waste TS + treatment	392165	397709	M34 5HW	17 01 07	Treatment	Inert Waste Transfer / Treatment	Halton	Halton	North West	Recovery	R05.03	11			North West	Greater Manchester	Bury	Bury	404508	Recycling Lives Bury	Recycling Lives Limited	A20 : Metal Recycling Site (mixed MRS's)	380775	411399	BL9 5AL	17 04 11	MRS	Metal Recycling	Preston	Lancashire	North West	Recovery	R04	64.644	06 - Metallic wastes
North West	Greater Manchester	Tameside	Tameside	120436	Hanover Street Yard	COMPLETE REGENERATION SERVICES LTD	S0811 : Inert & excavation Waste TS + treatment	392165	397709	M34 5HW	17 05 04	Treatment	Inert Waste Transfer / Treatment	High Peak	Derbyshire	East Midlands	Recovery	R05.03	25			North West	Greater Manchester	Bury	Bury	404508	Recycling Lives Bury	Recycling Lives Limited	A20 : Metal Recycling Site (mixed MRS's)	380775	411399	BL9 5AL	19 12 02	MRS	Metal Recycling	Preston	Lancashire	North West	Recovery	R04	4442.64	06 - Metallic wastes
North West	Greater Manchester	Tameside	Tameside	120436	Hanover Street Yard	COMPLETE REGENERATION SERVICES LTD	S0811 : Inert & excavation Waste TS + treatment	392165	397709	M34 5HW	17 01 07	Treatment	Inert Waste Transfer / Treatment	Wigan	Wigan	North West	Recovery	R05.03	33			North West	Greater Manchester	Bury	Bury	404508	Recycling Lives Bury	Recycling Lives Limited	A20 : Metal Recycling Site (mixed MRS's)	380775	411399	BL9 5AL	19 12 02	MRS	Metal Recycling	Preston	Lancashire	North West	Recovery	R04	13320	06 - Metallic wastes
North West	Greater Manchester	Tameside	Tameside	120436	Hanover Street Yard	COMPLETE REGENERATION SERVICES LTD	S0811 : Inert & excavation Waste TS + treatment	392165	397709	M34 5HW	17 01 07	Treatment	Inert Waste Transfer / Treatment	Warrington	Warrington	North West	Recovery	R05.03	38.5			North West	Greater Manchester	Bury	Bury	404508	Recycling Lives Bury	Recycling Lives Limited	A20 : Metal Recycling Site (mixed MRS's)	380775	411399	BL9 5AL	19 12 03	MRS	Metal Recycling	Preston	Lancashire	North West	Recovery	R04	71.003	06 - Metallic wastes
North West	Greater Manchester	Tameside	Tameside	120436	Hanover Street Yard	COMPLETE REGENERATION SERVICES LTD	S0811 : Inert & excavation Waste TS + treatment	392165	397709	M34 5HW	17 05 04	Treatment	Inert Waste Transfer / Treatment	Liverpool	Liverpool	North West	Recovery	R05.03	42			North West	Greater Manchester	Bury	Bury	404508	Recycling Lives Bury	Recycling Lives Limited	A20 : Metal Recycling Site (mixed MRS's)	380775	411399	BL9 5AL	19 12 03	MRS	Metal Recycling	Preston	Lancashire	North West	Recovery	R05	31.252	06 - Metallic wastes
North West	Greater Manchester	Tameside	Tameside	120436	Hanover Street Yard	COMPLETE REGENERATION SERVICES LTD	S0811 : Inert & excavation Waste TS + treatment	392165	397709	M34 5HW	17 01 07	Treatment	Inert Waste Transfer / Treatment	Oldham	Oldham	North West	Recovery	R05.03	88.25			North West	Greater Manchester	Bury	Bury	404508	Recycling Lives Bury	Recycling Lives Limited	A20 : Metal Recycling Site (mixed MRS's)	380775	411399	BL9 5AL	20 01 40	MRS	Metal Recycling	Preston	Lancashire	North West	Recovery	R04	0.38	06 - Metallic wastes
North West	Greater Manchester	Tameside	Tameside	120436	Hanover Street Yard	COMPLETE REGENERATION SERVICES LTD	S0811 : Inert & excavation Waste TS + treatment	392165	397709	M34 5HW	17 01 07	Treatment	Inert Waste Transfer / Treatment	Rochdale	Rochdale	North West	Recovery	R05.03	91			North West	Greater Manchester	Bury	Bury	53469	Woodfield Mill	Recycle Motor Spares Ltd	A20 : Metal Recycling Site (mixed MRS's)	380573	411384	BL9 5BR	16 01 06	MRS	Metal Recycling	Preston	Lancashire	North West	Recovery	R04	246.85	08 - Discarded equipment
North West	Greater Manchester	Tameside	Tameside	120436	Hanover Street Yard	COMPLETE REGENERATION SERVICES LTD	S0811 : Inert & excavation Waste TS + treatment	392165	397709	M34 5HW	17 01 07	Treatment	Inert Waste Transfer / Treatment	Bury	Bury	North West	Recovery	R05.03	106			North West	Greater Manchester	Bury	Bury	53469	Woodfield Mill	Recycle Motor Spares Ltd	A20 : Metal Recycling Site (mixed MRS's)	380573	411384	BL9 5BR	16 01 18	MRS	Metal Recycling	Preston	Lancashire	North West	Recovery	R04	27.98	06 - Metallic wastes
North West	Greater Manchester	Tameside	Tameside	120436	Hanover Street Yard	COMPLETE REGENERATION SERVICES LTD	S0811 : Inert & excavation Waste TS + treatment	392165	397709	M34 5HW	17 01 07	Treatment	Inert Waste Transfer / Treatment	Bolton	Bolton	North West	Recovery	R05.03	199			North West	Greater Manchester	Bury	Bury	53469	Woodfield Mill	Recycle Motor Spares Ltd	A20 : Metal Recycling Site (mixed MRS's)	380573	411384	BL9 5BR	16 01 21*	MRS	Metal Recycling	Preston	Lancashire	North West	Recovery	R04	0.506	08 - Discarded equipment
North West	Greater Manchester	Tameside	Tameside	120436	Hanover Street Yard	COMPLETE REGENERATION SERVICES LTD	S0811 : Inert & excavation Waste TS + treatment	392165	397709	M34 5HW	17 05 04	Treatment	Inert Waste Transfer / Treatment	Lancashire	Lancashire	North West	Recovery	R05.03	238			North West	Greater Manchester	Bury	Bury	53469	Woodfield Mill	Recycle Motor Spares Ltd	A20 : Metal Recycling Site (mixed MRS's)	380573	411384	BL9 5BR	16 06 01*	MRS	Metal Recycling	Preston	Lancashire	North West	Recovery	R04	0.44	08 - Discarded equipment
North West	Greater Manchester	Tameside	Tameside	120436	Hanover Street Yard	COMPLETE REGENERATION SERVICES LTD	S0811 : Inert & excavation Waste TS + treatment	392165	397709	M34 5HW	17 05 04	Treatment	Inert Waste Transfer / Treatment	Wigan	Wigan	North West	Recovery	R05.03	302.5			North West	Greater Manchester	Bury	Bury	53469	Woodfield Mill	Recycle Motor Spares Ltd	A20 : Metal Recycling Site (mixed MRS's)	380573	411384	BL9 5BR	17 04 02	MRS	Metal Recycling	Preston	Lancashire	North West	Recovery	R04	11.748	06 - Metallic wastes
North West	Greater Manchester	Tameside	Tameside	120436	Hanover Street Yard	COMPLETE REGENERATION SERVICES LTD	S0811 : Inert & excavation Waste TS + treatment	392165	397709	M34 5HW	17 05 04	Treatment	Inert Waste Transfer / Treatment	Oldham	Oldham	North West	Recovery	R05.03	322.75			North West	Greater Manchester	Tameside	Tameside	400157	ELG Metals UK Limited	ELG Metals UK Limited	A20 : Metal Recycling Site (mixed MRS's)	394315	394820	SK14 2DX	12 01 01	MRS	Metal Recycling	South Yorkshire		Yorks & Humber	Recovery	R04	1211	06 - Metallic wastes
North West	Greater Manchester	Tameside	Tameside	120436	Hanover Street Yard	COMPLETE REGENERATION SERVICES LTD	S0811 : Inert & excavation Waste TS + treatment	392165	397709	M34 5HW	17 01 07	Treatment	Inert Waste Transfer / Treatment	Cheshire East	Cheshire East	North West	Recovery	R05.03	336.5			North West	Greater Manchester	Tameside	Tameside	400157	ELG Metals UK Limited	ELG Metals UK Limited	A20 : Metal Recycling Site (mixed MRS's)	394315	394820	SK14 2DX	17 04 05	MRS	Metal Recycling	South Yorkshire		Yorks & Humber	Recovery	R04	36	06 - Metallic wastes
North West	Greater Manchester	Tameside	Tameside	120436	Hanover Street Yard	COMPLETE REGENERATION SERVICES LTD	S0811 : Inert & excavation Waste TS + treatment	392165	397709	M34 5HW	17 05 04	Treatment	Inert Waste Transfer / Treatment	Rochdale	Rochdale	North West	Recovery	R05.03	369			North West	Greater Manchester	Tameside	Tameside	400157	ELG Metals UK Limited	ELG Metals UK Limited	A20 : Metal Recycling Site (mixed MRS's)	394315	394820	SK14 2DX	17 04 07	MRS	Metal Recycling	South Yorkshire		Yorks & Humber	Recovery	R04	10259	06 - Metallic wastes
North West	Greater Manchester	Tameside	Tameside	120436	Hanover Street Yard	COMPLETE REGENERATION SERVICES LTD	S0811 : Inert & excavation Waste TS + treatment	392165	397709	M34 5HW	17 01 07	Treatment	Inert Waste Transfer / Treatment	Tameside	Tameside	North West	Recovery	R05.03	460.75			North West	Greater Manchester	Tameside	Tameside	400157	ELG Metals UK Limited	ELG Metals UK Limited	A20 : Metal Recycling Site (mixed MRS's)	394315	394820	SK14 2DX	20 01 40	MRS	Metal Recycling	South Yorkshire		Yorks & Humber	Recovery	R04	61	06 - Metallic wastes
North West	Greater Manchester	Tameside	Tameside	120436	Hanover Street Yard	COMPLETE REGENERATION SERVICES LTD	S0811 : Inert & excavation Waste TS + treatment	392165	397709	M34 5HW	17 05 04	Treatment	Inert Waste Transfer / Treatment	Bolton	Bolton	North West	Recovery	R05.03	462			North West	Greater Manchester	Bury	Bury	53469	Woodfield Mill	Recycle Motor Spares Ltd	A20 : Metal Recycling Site (mixed MRS's)	380573	411384	BL9 5BR	16 06 01*	MRS	Metal Recycling	West Midlands	West Midlands (WPA Not codeable)	West Midlands	Recovery	R04	0.8	08 - Discarded equipment
North West	Greater Manchester	Tameside	Tameside	120436	Hanover Street Yard	COMPLETE REGENERATION SERVICES LTD	S0811 : Inert & excavation Waste TS + treatment	392165	397709	M34 5HW	17 01 07	Treatment	Inert Waste Transfer / Treatment	Salford	Salford	North West	Recovery	R05.03	516.5			North West	Greater Manchester	Manchester	Manchester	50355	European Metal Recycling Ltd	European Metal Recycling Ltd	A20 : Metal Recycling Site (mixed MRS's)	386446	399995	M40 2BP	16 01 03	MRS	Metal Recycling	West Yorkshire	West Yorkshire	Yorks & Humber	Recovery	R03	223.69	07 - Non-metallic wastes
North West	Greater Manchester	Tameside	Tameside	120436	Hanover Street Yard	COMPLETE REGENERATION SERVICES LTD	S0811 : Inert & excavation Waste TS + treatment	392165	397709	M34 5HW	17 01 07	Treatment	Inert Waste Transfer / Treatment	Stockport	Stockport	North West	Recovery	R05.03	640			North West	Greater Manchester	Bury	Bury	53469	Woodfield Mill	Recycle Motor Spares Ltd	A20 : Metal Recycling Site (mixed MRS's)	380573	411384	BL9 5BR	16 01 21*	MRS	Metal Recycling	Worcestershire	Worcestershire	West Midlands	Recovery	R04	0.0294	08 - Discarded equipment
North West	Greater Manchester	Tameside	Tameside	120436	Hanover Street Yard	COMPLETE REGENERATION SERVICES LTD	S0811 : Inert & excavation Waste TS + treatment	392165	397709	M34 5HW	17 05 04	Treatment	Inert Waste Transfer / Treatment	Warrington	Warrington	North West	Recovery	R05.03	675.5			North West	Greater Manchester	Trafford	Trafford	101519	J. Davidson Scrap Metal Processors	J Davidson Scrap Metal Processors Limited	S0820 : Vehicle depollution facility	376239	389383	WA14 5HD	16 01 18	MRS	Vehicle depollution facility	Blackpool	Blackpool	North West	Recovery	R04	2200	06 - Metallic wastes
North West	Greater Manchester	Tameside	Tameside	120436	Hanover Street Yard	COMPLETE REGENERATION SERVICES LTD	S0811 : Inert & excavation Waste TS + treatment	392165	397709	M34 5HW	17 01 07	Treatment	Inert Waste Transfer / Treatment	Trafford	Trafford	North West	Recovery	R05.03	693.5			North West	Greater Manchester	Bury	Bury	53427	Autosave Used Motor Spares	Amberdeal Ltd	S0820 : Vehicle depollution facility	381411	410315	BL9 7ET	16 01 06	MRS	Vehicle depollution facility	Cheshire East	Cheshire East	North West	Recovery	R04	110	08 - Discarded equipment
North West	Greater Manchester	Tameside	Tameside	120436	Hanover Street Yard	COMPLETE REGENERATION SERVICES LTD	S0811 : Inert & excavation Waste TS + treatment	392165	397709	M34 5HW	17 05 04	Treatment	Inert Waste Transfer / Treatment	Bury	Bury	North West	Recovery	R05.03	1243.5			North West	Greater Manchester	Bury	Bury	53427	Autosave Used Motor Spares	Amberdeal Ltd	S0820 : Vehicle depollution facility	381411	410315	BL9 7ET	17 04 02	MRS	Vehicle depollution facility	Cheshire East	Cheshire East	North West	Recovery	R04	36.93	06 - Metallic wastes
North West	Greater Manchester	Tameside	Tameside	120436	Hanover Street Yard	COMPLETE REGENERATION SERVICES LTD	S0811 : Inert & excavation Waste TS + treatment	392165	397709	M34 5HW	17 05 04	Treatment	Inert Waste Transfer / Treatment	Trafford	Trafford	North West	Recovery	R05.03	1263.75			North West	Greater Manchester	Bury	Bury	53427	Autosave Used Motor Spares	Amberdeal Ltd	S0820 : Vehicle depollution facility	381411	410315	BL9 7ET	17 04 05	MRS	Vehicle depollution facility	Cheshire East	Cheshire East	North West	Recovery	R04	2566.76	06 - Metallic wastes
North West	Greater Manchester	Tameside	Tameside	120436	Hanover Street Yard	COMPLETE REGENERATION SERVICES LTD	S0811 : Inert & excavation Waste TS + treatment	392165	397709	M34 5HW	17 01 07	Treatment	Inert Waste Transfer / Treatment	Manchester	Manchester	North West	Recovery	R05.03	1274			North West	Greater Manchester	Bury	Bury	53427	Autosave Used Motor Spares	Amberdeal Ltd	S0820 : Vehicle depollution facility	381411	410315	BL9 7ET	19 12 02	MRS	Vehicle depollution facility	Cheshire East	Cheshire East	North West	Recovery	R04	158.92	06 - Metallic wastes
North West	Greater Manchester	Tameside	Tameside	120436	Hanover Street Yard	COMPLETE REGENERATION SERVICES LTD	S0811 : Inert & excavation Waste TS + treatment	392165	397709	M34 5HW	17 05 04	Treatment	Inert Waste Transfer / Treatment	Salford	Salford	North West	Recovery	R05.03	1332			North West	Greater Manchester	Bury	Bury	53427	Autosave Used Motor Spares	Amberdeal Ltd	S0820 : Vehicle depollution facility	381411	410315	BL9 7ET	20 01 40	MRS	Vehicle depollution facility	Cheshire East	Cheshire East	North West	Recovery	R04	6668.81	06 - Metallic wastes
North West	Greater Manchester	Tameside	Tameside	120436	Hanover Street Yard	COMPLETE REGENERATION SERVICES LTD	S0811 : Inert & excavation Waste TS + treatment	392165	397709	M34 5HW	17 05 04	Treatment	Inert Waste Transfer / Treatment	Cheshire East	Cheshire East	North West	Recovery	R05.03	1377.25			North West	Greater Manchester	Bury	Bury	53427	Autosave Used Motor Spares	Amberdeal Ltd	S0820 : Vehicle depollution facility	381411	410315	BL9 7ET	17 04 05	MRS	Vehicle depollution facility	Denbighshire	Wales	Wales	Recovery	R04	23.32	06 - Metallic wastes
North West	Greater Manchester	Tameside	Tameside	120436	Hanover Street Yard	COMPLETE REGENERATION SERVICES LTD	S0811 : Inert & excavation Waste TS + treatment	392165	397709	M34 5HW	17 05 04	Treatment	Inert Waste Transfer / Treatment	Stockport	Stockport	North West	Recovery	R05.03	1762.75			North West	Greater Manchester	Bury	Bury	53427	Autosave Used Motor Spares	Amberdeal Ltd	S0820 : Vehicle depollution facility	381411	410315	BL9 7ET	16 06 01*	MRS	Vehicle depollution facility	Derbyshire	Derbyshire	East Midlands	Recovery	R04	263.9	08 - Discarded equipment
North West	Greater Manchester	Tameside	Tameside	120436	Hanover Street Yard	COMPLETE REGENERATION SERVICES LTD	S0811 : Inert & excavation Waste TS + treatment	392165	397709	M34 5HW	17 05 04	Treatment	Inert Waste Transfer / Treatment	Manchester	Manchester	North West	Recovery	R05.03	2013.1			North West	Greater Manchester	Bury	Bury	53427	Autosave Used Motor Spares	Amberdeal Ltd	S0820 : Vehicle depollution facility	381411	410315	BL9 7ET	17 04 02	MRS	Vehicle depollution facility	Derbyshire	Derbyshire	East Midlands	Recovery	R04	64.48	06 - Metallic wastes
North West	Greater Manchester	Tameside	Tameside	120436	Hanover Street Yard	COMPLETE REGENERATION SERVICES LTD	S0811 : Inert & excavation Waste TS + treatment	392165	397709	M34 5HW	17 05 04	Treatment	Inert Waste Transfer / Treatment	Tameside	Tameside	North West	Recovery	R05.03	2663.7			North West	Greater Manchester	Bury	Bury	53427	Autosave Used Motor Spares	Amberdeal Ltd	S0820 : Vehicle depollution facility	381411	410315	BL9 7ET	17 04 03	MRS	Vehicle depollution facility	Derbyshire	Derbyshire	East Midlands	Recovery	R04	54.9	06 - Metallic wastes
North West	Greater Manchester	Bolton	Bolton	BV8741IL	Harwood Quarry EPR/BV8741IL	Booth Ventures Limited	L04 : Non Hazardous LF	375150	412180	BL2 4LT	17 01 07	Landfill	Non Hazardous LF	Liverpool	Liverpool	North West	Recovery	R05.07.06	12			North West	Greater Manchester	Bury	Bury	53427	Autosave Used Motor Spares	Amberdeal Ltd	S0820 : Vehicle depollution facility	381411	410315	BL9 7ET	17 04 05	MRS	Vehicle depollution facility	Derbyshire	Derbyshire	East Midlands	Recovery	R04	944.47	06 - Metallic wastes
North West	Greater Manchester	Bolton	Bolton	BV8741IL	Harwood Quarry EPR/BV8741IL	Booth Ventures Limited	L04 : Non Hazardous LF	375150	412180	BL2 4LT	17 01 07	Landfill	Non Hazardous LF	St Helens	St Helens	North West	Recovery	R05.07.06	12			North West	Greater Manchester	Bury	Bury	53427	Autosave Used Motor Spares	Amberdeal Ltd	S0820 : Vehicle depollution facility	381411	410315	BL9 7ET	17 04 07	MRS	Vehicle depollution facility	Derbyshire	Derbyshire	East Midlands	Recovery	R04	9.72	06 - Metallic wastes
North West	Greater Manchester	Bolton	Bolton	BV8741IL	Harwood Quarry EPR/BV8741IL	Booth Ventures Limited	L04 : Non Hazardous LF	375150	412180	BL2 4LT	17 01 07	Landfill	Non Hazardous LF	Wigan	Wigan	North West	Recovery	R05.07.06	12			North West	Greater Manchester	Bury	Bury	53427	Autosave Used Motor Spares	Amberdeal Ltd	S0820 : Vehicle depollution facility	381411	410315	BL9 7ET	19 12 03	MRS	Vehicle depollution facility	Derbyshire	Derbyshire	East Midlands	Recovery	R04	0.1	06 - Metallic wastes
North West	Greater Manchester	Bolton	Bolton	BV8741IL	Harwood Quarry EPR/BV8741IL	Booth Ventures Limited	L04 : Non Hazardous LF	375150	412180	BL2 4LT	17 05 04	Landfill	Non Hazardous LF	Chesterfield	Derbyshire	East Midlands	Recovery	R05.07.06	18			North West	Greater Manchester	Bury	Bury	53427	Autosave Used Motor Spares	Amberdeal Ltd	S0820 : Vehicle depollution facility	381411	410315	BL9 7ET	20 01 40	MRS	Vehicle depollution facility	Derbyshire	Derbyshire	East Midlands	Recovery	R04	1264.65	06 - Metallic wastes
North West	Greater Manchester	Bolton	Bolton	BV8741IL	Harwood Quarry EPR/BV8741IL	Booth Ventures Limited	L04 : Non Hazardous LF	375150	412180	BL2 4LT	17 05 04	Landfill	Non Hazardous LF	Pendle	Lancashire	North West	Recovery	R05.07.06	18			North West	Greater Manchester	Trafford	Trafford	101519	J. Davidson Scrap Metal Processors	J Davidson Scrap Metal Processors Limited	S0820 : Vehicle depollution facility	376239	389383	WA14 5HD	16 01 17	MRS	Vehicle depollution facility	Kingston upon Hull	Kingston Upon Hull City	Yorks & Humber	Recovery	R04	17250	06 - Metallic wastes
North West	Greater Manchester	Bolton	Bolton	BV8741IL	Harwood Quarry EPR/BV8741IL	Booth Ventures Limited	L04 : Non Hazardous LF	375150	412180	BL2 4LT	17 01 07	Landfill	Non Hazardous LF	Yorks & Humber	Yorks & Humber (WPA Not codeable)	Yorks & Humber	Recovery	R05.07.06	18			North West	Greater Manchester	Bury	Bury	53427	Autosave Used Motor Spares	Amberdeal Ltd	S0820 : Vehicle depollution facility	381411	410315	BL9 7ET	12 01 03	MRS	Vehicle depollution facility	Lancashire	Lancashire	North West	Recovery	R04	0.122	06 - Metallic wastes
North West	Greater Manchester	Bolton	Bolton	BV8741IL	Harwood Quarry EPR/BV8741IL	Booth Ventures Limited	L04 : Non Hazardous LF	375150	412180	BL2 4LT	17 05 04	Landfill	Non Hazardous LF	Sunderland	Sunderland	North East	Recovery	R05.07.06	36			North West	Greater Manchester	Bury	Bury	53427	Autosave Used Motor Spares	Amberdeal Ltd	S0820 : Vehicle depollution facility	381411	410315	BL9 7ET	17 04 01	MRS	Vehicle depollution facility	Lancashire	Lancashire	North West	Recovery	R04	49.58	06 - Metallic wastes
North West	Greater Manchester	Bolton	Bolton	BV8741IL	Harwood Quarry EPR/BV8741IL	Booth Ventures Limited	L04 : Non Hazardous LF	375150	412180	BL2 4LT	17 01 07	Landfill	Non Hazardous LF	Oldham	Oldham	North West	Recovery	R05.07.06	36			North West	Greater Manchester	Bury	Bury	53427	Autosave Used Motor Spares	Amberdeal Ltd	S0820 : Vehicle depollution facility	381411	410315	BL9 7ET	17 04 02	MRS	Vehicle depollution facility	Lancashire	Lancashire	North West	Recovery	R04	107.25	06 - Metallic wastes
North West	Greater Manchester	Bolton	Bolton	BV8741IL	Harwood Quarry EPR/BV8741IL	Booth Ventures Limited	L04 : Non Hazardous LF	375150	412180	BL2 4LT	17 05 04	Landfill	Non Hazardous LF	Sheffield	Sheffield	Yorks & Humber	Recovery	R05.07.06	54			North West	Greater Manchester	Bury	Bury	53427	Autosave Used Motor Spares	Amberdeal Ltd	S0820 : Vehicle depollution facility	381411	410315	BL9 7ET	17 04 04	MRS	Vehicle depollution facility	Lancashire	Lancashire	North West	Recovery	R04	0.41	06 - Metallic wastes
North West	Greater Manchester	Bolton	Bolton	BV8741IL	Harwood Quarry EPR/BV8741IL	Booth Ventures Limited	L04 : Non Hazardous LF	375150	412180	BL2 4LT	17 01 07	Landfill	Non Hazardous LF	Salford	Salford	North West	Recovery	R05.07.06	90			North West	Greater Manchester	Bury	Bury	53427	Autosave Used Motor Spares	Amberdeal Ltd	S0820 : Vehicle depollution facility	381411	410315	BL9 7ET	17 04 05	MRS	Vehicle depollution facility	Lancashire	Lancashire	North West	Recovery	R04	224.22	06 - Metallic wastes
North West	Greater Manchester	Bolton	Bolton	BV8741IL	Harwood Quarry EPR/BV8741IL	Booth Ventures Limited	L04 : Non Hazardous LF	375150	412180	BL2 4LT	17 05 04	Landfill	Non Hazardous LF	Flintshire	Flintshire	Wales	Recovery	R05.07.06	108			North West	Greater Manchester	Bury	Bury	53427	Autosave Used Motor Spares	Amberdeal Ltd	S0820 : Vehicle depollution facility	381411	410315	BL9 7ET	17 04 07	MRS	Vehicle depollution facility	Lancashire	Lancashire	North West	Recovery	R04	98.94	06 - Metallic wastes
North West	Greater Manchester	Bolton	Bolton	BV8741IL	Harwood Quarry EPR/BV8741IL	Booth Ventures Limited	L04 : Non Hazardous LF	375150	412180	BL2 4LT	17 01 07	Landfill	Non Hazardous LF	Calderdale	Calderdale	Yorks & Humber	Recovery	R05.07.06	114			North West	Greater Manchester	Bury	Bury	53427	Autosave Used Motor Spares	Amberdeal Ltd	S0820 : Vehicle depollution facility	381411	410315	BL9 7ET	17 04 11	MRS	Vehicle depollution facility	Lancashire	Lancashire	North West	Recovery	R04	11.34	06 - Metallic wastes
North West	Greater Manchester	Bolton	Bolton	BV8741IL	Harwood Quarry EPR/BV8741IL	Booth Ventures Limited	L04 : Non Hazardous LF	375150	412180	BL2 4LT	17 05 04	Landfill	Non Hazardous LF	Cumbria	Cumbria	North West	Recovery	R05.07.06	144			North West	Greater Manchester	Bury	Bury	53427	Autosave Used Motor Spares	Amberdeal Ltd	S0820 : Vehicle depollution facility	381411	410315	BL9 7ET	19 12 02	MRS	Vehicle depollution facility	Lancashire	Lancashire	North West	Recovery	R04	218.54	06 - Metallic wastes
North West	Greater Manchester	Bolton	Bolton	BV8741IL	Harwood Quarry EPR/BV8741IL	Booth Ventures Limited	L04 : Non Hazardous LF	375150	412180	BL2 4LT	17 01 07	Landfill	Non Hazardous LF	Rochdale	Rochdale	North West	Recovery	R05.07.06	180			North West	Greater Manchester	Bury	Bury	53427	Autosave Used Motor Spares	Amberdeal Ltd	S0820 : Vehicle depollution facility	381411	410315	BL9 7ET	19 12 03	MRS	Vehicle depollution facility	Lancashire	Lancashire	North West	Recovery	R04	275.7	06 - Metallic wastes
North West	Greater Manchester	Bolton	Bolton	BV8741IL	Harwood Quarry EPR/BV8741IL	Booth Ventures Limited	L04 : Non Hazardous LF	375150	412180	BL2 4LT	17 05 04	Landfill	Non Hazardous LF	West Yorkshire	West Yorkshire	Yorks & Humber	Recovery	R05.07.06	234			North West	Greater Manchester	Bury	Bury	53427	Autosave Used Motor Spares	Amberdeal Ltd	S0820 : Vehicle depollution facility	381411	410315	BL9 7ET	20 01 40	MRS	Vehicle depollution facility	Lancashire	Lancashire	North West	Recovery	R04	7416.16	06 - Metallic wastes
North West	Greater Manchester	Bolton	Bolton	BV8741IL	Harwood Quarry EPR/BV8741IL	Booth Ventures Limited	L04 : Non Hazardous LF	375150	412180	BL2 4LT	17 05 04	Landfill	Non Hazardous LF	Chorley	Lancashire	North West	Recovery	R05.07.06	270			North West	Greater Manchester	Oldham	Oldham	100856	Pennine Works	Dronsfield Mercedes Ltd	S0820 : Vehicle depollution facility	393531	407244	OL2 6HS	13 02 05*	MRS	Vehicle depollution facility	Lancashire	Lancashire	North West	Recovery	R02	2.5	01 - Chemical compound wastes
North West	Greater Manchester	Bolton	Bolton	BV8741IL	Harwood Quarry EPR/BV8741IL	Booth Ventures Limited	L04 : Non Hazardous LF	375150	412180	BL2 4LT	17 05 04	Landfill	Non Hazardous LF	Bradford	Bradford City	Yorks & Humber	Recovery	R05.07.06	336			North West	Greater Manchester	Oldham	Oldham	100856	Pennine Works	Dronsfield Mercedes Ltd	S0820 : Vehicle depollution facility	393531	407244	OL2 6HS	16 01 03	MRS	Vehicle depollution facility	Lancashire	Lancashire	North West	Recovery	R05	1.04	07 - Non-metallic wastes
North West	Greater Manchester	Bolton	Bolton	BV8741IL	Harwood Quarry EPR/BV8741IL	Booth Ventures Limited	L04 : Non Hazardous LF	375150	412180	BL2 4LT	17 05 04	Landfill	Non Hazardous LF	Cheshire East	Cheshire East	North West	Recovery	R05.07.06	396			North West	Greater Manchester	Trafford	Trafford	101519	J. Davidson Scrap Metal Processors	J Davidson Scrap Metal Processors Limited	S0820 : Vehicle depollution facility	376239	389383	WA14 5HD	16 01 17	MRS	Vehicle depollution facility	Liverpool	Liverpool	North West	Recovery	R04	31479	06 - Metallic wastes
North West	Greater Manchester	Bolton	Bolton	BV8741IL	Harwood Quarry EPR/BV8741IL	Booth Ventures Limited	L04 : Non Hazardous LF	375150	412180	BL2 4LT	17 05 04	Landfill	Non Hazardous LF	St Helens	St Helens	North West	Recovery	R05.07.06	396			North West	Greater Manchester	Bolton	Bolton	401838	Unit 5 Weston Street	N M W Ltd	S0820 : Vehicle depollution facility	371983	407797	BL3 2AW	16 01 04*	MRS	Vehicle depollution facility	Manchester	Manchester	North West	Recovery	R04	7.16	08 - Discarded equipment
North West	Greater Manchester	Bolton	Bolton	BV8741IL	Harwood Quarry EPR/BV8741IL	Booth Ventures Limited	L04 : Non Hazardous LF	375150	412180	BL2 4LT	17 05 04	Landfill	Non Hazardous LF	Bury	Bury	North West	Recovery	R05.07.06	444			North West	Greater Manchester	Bolton	Bolton	401838	Unit 5 Weston Street	N M W Ltd	S0820 : Vehicle depollution facility	371983	407797	BL3 2AW	16 01 06	MRS	Vehicle depollution facility	Manchester	Manchester	North West	Recovery	R04	1993.05	08 - Discarded equipment
North West	Greater Manchester	Bolton	Bolton	BV8741IL	Harwood Quarry EPR/BV8741IL	Booth Ventures Limited	L04 : Non Hazardous LF	375150	412180	BL2 4LT	17 05 04	Landfill	Non Hazardous LF	Merseyside	Merseyside (WPA not codeable)	North West	Recovery	R05.07.06	450			North West	Greater Manchester	Bolton	Bolton	401838	Unit 5 Weston Street	N M W Ltd	S0820 : Vehicle depollution facility	371983	407797	BL3 2AW	16 01 17	MRS	Vehicle depollution facility	Manchester	Manchester	North West	Recovery	R04	676.1	06 - Metallic wastes
North West	Greater Manchester	Bolton	Bolton	BV8741IL	Harwood Quarry EPR/BV8741IL	Booth Ventures Limited	L04 : Non Hazardous LF	375150	412180	BL2 4LT	17 05 04	Landfill	Non Hazardous LF	Ribble Valley	Lancashire	North West	Recovery	R05.07.06	450			North West	Greater Manchester	Bolton	Bolton	401838	Unit 5 Weston Street	N M W Ltd	S0820 : Vehicle depollution facility	371983	407797	BL3 2AW	16 01 18	MRS	Vehicle depollution facility	Manchester	Manchester	North West	Recovery	R04	429.979	06 - Metallic wastes
North West	Greater Manchester	Bolton	Bolton	BV8741IL	Harwood Quarry EPR/BV8741IL	Booth Ventures Limited	L04 : Non Hazardous LF	375150	412180	BL2 4LT	17 05 04	Landfill	Non Hazardous LF	Knowsley	Knowsley	North West	Recovery	R05.07.06	468			North West	Greater Manchester	Bolton	Bolton	401838	Unit 5 Weston Street	N M W Ltd	S0820 : Vehicle depollution facility	371983	407797	BL3 2AW	16 06 01*	MRS	Vehicle depollution facility	Manchester	Manchester	North West	Recovery	R04	20.871	08 - Discarded equipment
North West	Greater Manchester	Bolton	Bolton	BV8741IL	Harwood Quarry EPR/BV8741IL	Booth Ventures Limited	L04 : Non Hazardous LF	375150	412180	BL2 4LT	17 05 04	Landfill	Non Hazardous LF	Preston	Lancashire	North West	Recovery	R05.07.06	522			North West	Greater Manchester	Bury	Bury	53427	Autosave Used Motor Spares	Amberdeal Ltd	S0820 : Vehicle depollution facility	381411	410315	BL9 7ET	13 02 05*	MRS	Vehicle depollution facility	Manchester	Manchester	North West	Recovery	R04	18.5	01 - Chemical compound wastes
North West	Greater Manchester	Bolton	Bolton	BV8741IL	Harwood Quarry EPR/BV8741IL	Booth Ventures Limited	L04 : Non Hazardous LF	375150	412180	BL2 4LT	17 05 04	Landfill	Non Hazardous LF	Hyndburn	Lancashire	North West	Recovery	R05.07.06	648			North West	Greater Manchester	Bury	Bury	53427	Autosave Used Motor Spares	Amberdeal Ltd	S0820 : Vehicle depollution facility	381411	410315	BL9 7ET	16 08 01	MRS	Vehicle depollution facility	Manchester	Manchester	North West	Recovery	R04	2.98	01 - Chemical compound wastes
North West	Greater Manchester	Bolton	Bolton	BV8741IL	Harwood Quarry EPR/BV8741IL	Booth Ventures Limited	L04 : Non Hazardous LF	375150	412180	BL2 4LT	17 05 04	Landfill	Non Hazardous LF	Blackpool	Blackpool	North West	Recovery	R05.07.06	738			North West	Greater Manchester	Bury	Bury	53427	Autosave Used Motor Spares	Amberdeal Ltd	S0820 : Vehicle depollution facility	381411	410315	BL9 7ET	17 04 02	MRS	Vehicle depollution facility	Manchester	Manchester	North West	Recovery	R04	200.56	06 - Metallic wastes
North West	Greater Manchester	Bolton	Bolton	BV8741IL	Harwood Quarry EPR/BV8741IL	Booth Ventures Limited	L04 : Non Hazardous LF	375150	412180	BL2 4LT	17 05 04	Landfill	Non Hazardous LF	Craven	North Yorkshire	Yorks & Humber	Recovery	R05.07.06	792			North West	Greater Manchester	Bury	Bury	53427	Autosave Used Motor Spares	Amberdeal Ltd	S0820 : Vehicle depollution facility	381411	410315	BL9 7ET	17 04 05	MRS	Vehicle depollution facility	Manchester	Manchester	North West	Recovery	R04	508.2	06 - Metallic wastes
North West	Greater Manchester	Bolton	Bolton	BV8741IL	Harwood Quarry EPR/BV8741IL	Booth Ventures Limited	L04 : Non Hazardous LF	375150	412180	BL2 4LT	17 05 04	Landfill	Non Hazardous LF	Wales	Wales (WPA Not codeable)	Wales	Recovery	R05.07.06	972			North West	Greater Manchester	Bury	Bury	53427	Autosave Used Motor Spares	Amberdeal Ltd	S0820 : Vehicle depollution facility	381411	410315	BL9 7ET	19 12 02	MRS	Vehicle depollution facility	Manchester	Manchester	North West	Recovery	R04	1.49	06 - Metallic wastes
North West	Greater Manchester	Bolton	Bolton	BV8741IL	Harwood Quarry EPR/BV8741IL	Booth Ventures Limited	L04 : Non Hazardous LF	375150	412180	BL2 4LT	17 05 04	Landfill	Non Hazardous LF	Burnley	Lancashire	North West	Recovery	R05.07.06	990			North West	Greater Manchester	Bury	Bury	53427	Autosave Used Motor Spares	Amberdeal Ltd	S0820 : Vehicle depollution facility	381411	410315	BL9 7ET	19 12 03	MRS	Vehicle depollution facility	Manchester	Manchester	North West	Recovery	R04	227.21	06 - Metallic wastes
North West	Greater Manchester	Bolton	Bolton	BV8741IL	Harwood Quarry EPR/BV8741IL	Booth Ventures Limited	L04 : Non Hazardous LF	375150	412180	BL2 4LT	17 05 04	Landfill	Non Hazardous LF	Oldham	Oldham	North West	Recovery	R05.07.06	1116			North West	Greater Manchester	Oldham	Oldham	100856	Pennine Works	Dronsfield Mercedes Ltd	S0820 : Vehicle depollution facility	393531	407244	OL2 6HS	16 01 04*	MRS	Vehicle depollution facility	Manchester	Manchester	North West	Recovery	R04	626.627	08 - Discarded equipment
North West	Greater Manchester	Bolton	Bolton	BV8741IL	Harwood Quarry EPR/BV8741IL	Booth Ventures Limited	L04 : Non Hazardous LF	375150	412180	BL2 4LT	17 01 07	Landfill	Non Hazardous LF	Bolton	Bolton	North West	Recovery	R05.07.06	1356			North West	Greater Manchester	Oldham	Oldham	100856	Pennine Works	Dronsfield Mercedes Ltd	S0820 : Vehicle depollution facility	393531	407244	OL2 6HS	16 06 01*	MRS	Vehicle depollution facility	Manchester	Manchester	North West	Recovery	R04	12.39	08 - Discarded equipment
North West	Greater Manchester	Bolton	Bolton	BV8741IL	Harwood Quarry EPR/BV8741IL	Booth Ventures Limited	L04 : Non Hazardous LF	375150	412180	BL2 4LT	17 01 07	Landfill	Non Hazardous LF	Manchester	Manchester	North West	Recovery	R05.07.06	1416			North West	Greater Manchester	Oldham	Oldham	100856	Pennine Works	Dronsfield Mercedes Ltd	S0820 : Vehicle depollution facility	393531	407244	OL2 6HS	17 04 02	MRS	Vehicle depollution facility	Manchester	Manchester	North West	Recovery	R04	1.08	06 - Metallic wastes
North West	Greater Manchester	Bolton	Bolton	BV8741IL	Harwood Quarry EPR/BV8741IL	Booth Ventures Limited	L04 : Non Hazardous LF	375150	412180	BL2 4LT	17 05 04	Landfill	Non Hazardous LF	Rossendale	Lancashire	North West	Recovery	R05.07.06	1518			North West	Greater Manchester	Trafford	Trafford	101519	J. Davidson Scrap Metal Processors	J Davidson Scrap Metal Processors Limited	S0820 : Vehicle depollution facility	376239	389383	WA14 5HD	13 05 06*	MRS	Vehicle depollution facility	Manchester	Manchester	North West	Recovery	R09	7318	03 - Other chemical wastes
North West	Greater Manchester	Bolton	Bolton	BV8741IL	Harwood Quarry EPR/BV8741IL	Booth Ventures Limited	L04 : Non Hazardous LF	375150	412180	BL2 4LT	17 05 04	Landfill	Non Hazardous LF	Yorks & Humber	Yorks & Humber (WPA Not codeable)	Yorks & Humber	Recovery	R05.07.06	1890			North West	Greater Manchester	Wigan	Wigan	101540	Tyldesley Recovery Ltd	Tyldesley Recovery Ltd	S0820 : Vehicle depollution facility	368700	398000	M29 7LN	16 01 06	MRS	Vehicle depollution facility	Manchester	Manchester	North West	Recovery	R04	180	08 - Discarded equipment
North West	Greater Manchester	Bolton	Bolton	BV8741IL	Harwood Quarry EPR/BV8741IL	Booth Ventures Limited	L04 : Non Hazardous LF	375150	412180	BL2 4LT	17 05 04	Landfill	Non Hazardous LF	Trafford	Trafford	North West	Recovery	R05.07.06	1944			North West	Greater Manchester	Wigan	Wigan	101540	Tyldesley Recovery Ltd	Tyldesley Recovery Ltd	S0820 : Vehicle depollution facility	368700	398000	M29 7LN	16 01 17	MRS	Vehicle depollution facility	Manchester	Manchester	North West	Recovery	R04	20	06 - Metallic wastes
North West	Greater Manchester	Bolton	Bolton	BV8741IL	Harwood Quarry EPR/BV8741IL	Booth Ventures Limited	L04 : Non Hazardous LF	375150	412180	BL2 4LT	17 05 04	Landfill	Non Hazardous LF	North Yorkshire	North Yorkshire	Yorks & Humber	Recovery	R05.07.06	2136			North West	Greater Manchester	Bury	Bury	53427	Autosave Used Motor Spares	Amberdeal Ltd	S0820 : Vehicle depollution facility	381411	410315	BL9 7ET	17 04 05	MRS	Vehicle depollution facility	Merseyside	Merseyside (WPA not codeable)	North West	Recovery	R04	1909.57	06 - Metallic wastes
North West	Greater Manchester	Bolton	Bolton	BV8741IL	Harwood Quarry EPR/BV8741IL	Booth Ventures Limited	L04 : Non Hazardous LF	375150	412180	BL2 4LT	17 05 04	Landfill	Non Hazardous LF	York	York, City of	Yorks & Humber	Recovery	R05.07.06	2358			North West	Greater Manchester	Bury	Bury	53427	Autosave Used Motor Spares	Amberdeal Ltd	S0820 : Vehicle depollution facility	381411	410315	BL9 7ET	20 01 40	MRS	Vehicle depollution facility	Merseyside	Merseyside (WPA not codeable)	North West	Recovery	R04	25.68	06 - Metallic wastes
North West	Greater Manchester	Bolton	Bolton	BV8741IL	Harwood Quarry EPR/BV8741IL	Booth Ventures Limited	L04 : Non Hazardous LF	375150	412180	BL2 4LT	17 05 04	Landfill	Non Hazardous LF	Leeds	Leeds	Yorks & Humber	Recovery	R05.07.06	2520			North West	Greater Manchester	Oldham	Oldham	100856	Pennine Works	Dronsfield Mercedes Ltd	S0820 : Vehicle depollution facility	393531	407244	OL2 6HS	13 02 06*	MRS	Vehicle depollution facility	Merseyside	Merseyside (WPA not codeable)	North West	Recovery	R02	10	01 - Chemical compound wastes
North West	Greater Manchester	Bolton	Bolton	BV8741IL	Harwood Quarry EPR/BV8741IL	Booth Ventures Limited	L04 : Non Hazardous LF	375150	412180	BL2 4LT	17 05 04	Landfill	Non Hazardous LF	Salford	Salford	North West	Recovery	R05.07.06	2682			North West	Greater Manchester	Bury	Bury	53427	Autosave Used Motor Spares	Amberdeal Ltd	S0820 : Vehicle depollution facility	381411	410315	BL9 7ET	16 01 03	MRS	Vehicle depollution facility	Outside UK	Outside UK	Outside UK	Recovery	R04	364	07 - Non-metallic wastes
North West	Greater Manchester	Bolton	Bolton	BV8741IL	Harwood Quarry EPR/BV8741IL	Booth Ventures Limited	L04 : Non Hazardous LF	375150	412180	BL2 4LT	17 05 04	Landfill	Non Hazardous LF	Stockport	Stockport	North West	Recovery	R05.07.06	2772			North West	Greater Manchester	Bury	Bury	53427	Autosave Used Motor Spares	Amberdeal Ltd	S0820 : Vehicle depollution facility	381411	410315	BL9 7ET	17 04 05	MRS	Vehicle depollution facility	South Yorkshire		Yorks & Humber	Recovery	R04	9.16	06 - Metallic wastes
North West	Greater Manchester	Bolton	Bolton	BV8741IL	Harwood Quarry EPR/BV8741IL	Booth Ventures Limited	L04 : Non Hazardous LF	375150	412180	BL2 4LT	17 05 04	Landfill	Non Hazardous LF	Wigan	Wigan	North West	Recovery	R05.07.06	2988			North West	Greater Manchester	Trafford	Trafford	101519	J. Davidson Scrap Metal Processors	J Davidson Scrap Metal Processors Limited	S0820 : Vehicle depollution facility	376239	389383	WA14 5HD	16 01 17	MRS	Vehicle depollution facility	South Yorkshire		Yorks & Humber	Recovery	R04	1875	06 - Metallic wastes
North West	Greater Manchester	Bolton	Bolton	BV8741IL	Harwood Quarry EPR/BV8741IL	Booth Ventures Limited	L04 : Non Hazardous LF	375150	412180	BL2 4LT	17 05 04	Landfill	Non Hazardous LF	Blackburn with Darwen	Blackburn with Darwen	North West	Recovery	R05.07.06	3456			North West	Greater Manchester	Trafford	Trafford	101519	J. Davidson Scrap Metal Processors	J Davidson Scrap Metal Processors Limited	S0820 : Vehicle depollution facility	376239	389383	WA14 5HD	16 01 18	MRS	Vehicle depollution facility	South Yorkshire		Yorks & Humber	Recovery	R04	621	06 - Metallic wastes
North West	Greater Manchester	Bolton	Bolton	BV8741IL	Harwood Quarry EPR/BV8741IL	Booth Ventures Limited	L04 : Non Hazardous LF	375150	412180	BL2 4LT	17 05 04	Landfill	Non Hazardous LF	Cheshire West and Chester	Cheshire West and Chester	North West	Recovery	R05.07.06	3484			North West	Greater Manchester	Bury	Bury	53427	Autosave Used Motor Spares	Amberdeal Ltd	S0820 : Vehicle depollution facility	381411	410315	BL9 7ET	17 04 01	MRS	Vehicle depollution facility	West Midlands	West Midlands (WPA Not codeable)	West Midlands	Recovery	R04	3.43	06 - Metallic wastes
North West	Greater Manchester	Bolton	Bolton	BV8741IL	Harwood Quarry EPR/BV8741IL	Booth Ventures Limited	L04 : Non Hazardous LF	375150	412180	BL2 4LT	17 05 04	Landfill	Non Hazardous LF	Rochdale	Rochdale	North West	Recovery	R05.07.06	4704			North West	Greater Manchester	Bury	Bury	53427	Autosave Used Motor Spares	Amberdeal Ltd	S0820 : Vehicle depollution facility	381411	410315	BL9 7ET	17 04 02	MRS	Vehicle depollution facility	West Midlands	West Midlands (WPA Not codeable)	West Midlands	Recovery	R04	44.36	06 - Metallic wastes
North West	Greater Manchester	Bolton	Bolton	BV8741IL	Harwood Quarry EPR/BV8741IL	Booth Ventures Limited	L04 : Non Hazardous LF	375150	412180	BL2 4LT	17 05 04	Landfill	Non Hazardous LF	Wirral	Wirral	North West	Recovery	R05.07.06	5148			North West	Greater Manchester	Bury	Bury	53427	Autosave Used Motor Spares	Amberdeal Ltd	S0820 : Vehicle depollution facility	381411	410315	BL9 7ET	17 04 05	MRS	Vehicle depollution facility	West Midlands	West Midlands (WPA Not codeable)	West Midlands	Recovery	R04	1.94	06 - Metallic wastes
North West	Greater Manchester	Bolton	Bolton	BV8741IL	Harwood Quarry EPR/BV8741IL	Booth Ventures Limited	L04 : Non Hazardous LF	375150	412180	BL2 4LT	17 05 04	Landfill	Non Hazardous LF	Warrington	Warrington	North West	Recovery	R05.07.06	5160			North West	Greater Manchester	Bury	Bury	53427	Autosave Used Motor Spares	Amberdeal Ltd	S0820 : Vehicle depollution facility	381411	410315	BL9 7ET	17 04 07	MRS	Vehicle depollution facility	West Midlands	West Midlands (WPA Not codeable)	West Midlands	Recovery	R04	51.98	06 - Metallic wastes
North West	Greater Manchester	Bolton	Bolton	BV8741IL	Harwood Quarry EPR/BV8741IL	Booth Ventures Limited	L04 : Non Hazardous LF	375150	412180	BL2 4LT	17 05 04	Landfill	Non Hazardous LF	Lancashire	Lancashire	North West	Recovery	R05.07.06	5400			North West	Greater Manchester	Bury	Bury	53427	Autosave Used Motor Spares	Amberdeal Ltd	S0820 : Vehicle depollution facility	381411	410315	BL9 7ET	20 01 40	MRS	Vehicle depollution facility	West Midlands	West Midlands (WPA Not codeable)	West Midlands	Recovery	R04	879.42	06 - Metallic wastes
North West	Greater Manchester	Bolton	Bolton	BV8741IL	Harwood Quarry EPR/BV8741IL	Booth Ventures Limited	L04 : Non Hazardous LF	375150	412180	BL2 4LT	17 05 04	Landfill	Non Hazardous LF	Bolton	Bolton	North West	Recovery	R05.07.06	6768			North West	Greater Manchester	Bury	Bury	53427	Autosave Used Motor Spares	Amberdeal Ltd	S0820 : Vehicle depollution facility	381411	410315	BL9 7ET	17 04 05	MRS	Vehicle depollution facility	West Yorkshire	West Yorkshire	Yorks & Humber	Recovery	R04	262.28	06 - Metallic wastes
North West	Greater Manchester	Bolton	Bolton	BV8741IL	Harwood Quarry EPR/BV8741IL	Booth Ventures Limited	L04 : Non Hazardous LF	375150	412180	BL2 4LT	17 01 07	Landfill	Non Hazardous LF	Bury	Bury	North West	Recovery	R05.07.06	12540			North West	Greater Manchester	Bury	Bury	53427	Autosave Used Motor Spares	Amberdeal Ltd	S0820 : Vehicle depollution facility	381411	410315	BL9 7ET	19 12 03	MRS	Vehicle depollution facility	West Yorkshire	West Yorkshire	Yorks & Humber	Recovery	R04	240.66	06 - Metallic wastes
North West	Greater Manchester	Bolton	Bolton	BV8741IL	Harwood Quarry EPR/BV8741IL	Booth Ventures Limited	L04 : Non Hazardous LF	375150	412180	BL2 4LT	17 05 04	Landfill	Non Hazardous LF	Liverpool	Liverpool	North West	Recovery	R05.07.06	19854			North West	Greater Manchester	Manchester	Manchester	104965	Sims Group U K Limited	Sims Group U K Ltd	S0821 : Metal recycling site	386237	397366	M12 6BF	19 12 03	MRS	Metal Recycling	Amber Valley	Derbyshire	East Midlands	Recovery	R04	284.47	06 - Metallic wastes
North West	Greater Manchester	Bolton	Bolton	BV8741IL	Harwood Quarry EPR/BV8741IL	Booth Ventures Limited	L04 : Non Hazardous LF	375150	412180	BL2 4LT	17 05 04	Landfill	Non Hazardous LF	Manchester	Manchester	North West	Recovery	R05.07.06	20434			North West	Greater Manchester	Manchester	Manchester	104965	Sims Group U K Limited	Sims Group U K Ltd	S0821 : Metal recycling site	386237	397366	M12 6BF	19 12 03	MRS	Metal Recycling	Barnsley	Barnsley	Yorks & Humber	Recovery	R04	936.27	06 - Metallic wastes
North West	Greater Manchester	Stockport	Stockport	50044	Hazel Knoll Farm Transfer Station	Matthew Allan & Richard Allan Boothby	A11 : Household, Commercial & Industrial Waste Transfer Stn	394705	387339	SK7 6NW	17 08 02	Transfer	Non-Haz Waste Transfer	Stockport	Stockport	North West	Landfill	D01	4			North West	Greater Manchester	Manchester	Manchester	104965	Sims Group U K Limited	Sims Group U K Ltd	S0821 : Metal recycling site	386237	397366	M12 6BF	19 12 03	MRS	Metal Recycling	Bolsover	Derbyshire	East Midlands	Recovery	R04	13.4	06 - Metallic wastes
North West	Greater Manchester	Stockport	Stockport	50044	Hazel Knoll Farm Transfer Station	Matthew Allan & Richard Allan Boothby	A11 : Household, Commercial & Industrial Waste Transfer Stn	394705	387339	SK7 6NW	17 04 07	Transfer	Non-Haz Waste Transfer	Stockport	Stockport	North West	Recovery	R05	102.12			North West	Greater Manchester	Manchester	Manchester	104965	Sims Group U K Limited	Sims Group U K Ltd	S0821 : Metal recycling site	386237	397366	M12 6BF	19 12 02	MRS	Metal Recycling	Bristol, City of	Bristol City	South West	Recovery	R04	748.78	06 - Metallic wastes
North West	Greater Manchester	Stockport	Stockport	50044	Hazel Knoll Farm Transfer Station	Matthew Allan & Richard Allan Boothby	A11 : Household, Commercial & Industrial Waste Transfer Stn	394705	387339	SK7 6NW	17 09 04	Transfer	Non-Haz Waste Transfer	Stockport	Stockport	North West	Landfill	D01	727.37			North West	Greater Manchester	Manchester	Manchester	104965	Sims Group U K Limited	Sims Group U K Ltd	S0821 : Metal recycling site	386237	397366	M12 6BF	19 12 03	MRS	Metal Recycling	Cannock Chase	Staffordshire	West Midlands	Recovery	R04	24.32	06 - Metallic wastes
North West	Greater Manchester	Stockport	Stockport	50044	Hazel Knoll Farm Transfer Station	Matthew Allan & Richard Allan Boothby	A11 : Household, Commercial & Industrial Waste Transfer Stn	394705	387339	SK7 6NW	17 01 07	Transfer	Non-Haz Waste Transfer	Stockport	Stockport	North West	Recovery	R05	860			North West	Greater Manchester	Manchester	Manchester	104965	Sims Group U K Limited	Sims Group U K Ltd	S0821 : Metal recycling site	386237	397366	M12 6BF	19 12 03	MRS	Metal Recycling	Cheshire East	Cheshire East	North West	Recovery	R04	15.058	06 - Metallic wastes
North West	Greater Manchester	Manchester	Manchester	103692	Hooper Street Depot	Manchester City Council	S0906 : Inert and excavation WTS with treatment	385960	397502	M12 6LA	17 01 07	Treatment	Inert Waste Transfer / Treatment	Manchester	Manchester	North West	Recovery	R05.03.01	5440			North West	Greater Manchester	Manchester	Manchester	104965	Sims Group U K Limited	Sims Group U K Ltd	S0821 : Metal recycling site	386237	397366	M12 6BF	19 12 03	MRS	Metal Recycling	Chichester	West Sussex	South East	Recovery	R04	24.02	06 - Metallic wastes
North West	Greater Manchester	Bolton	Bolton	406951	Horwich Moor Farm	Booth Ventures Limited	A25 : Deposit of waste to land as a recovery operation	366558	411798	BL6 6PR	17 05 04	On/In Land	Deposit of waste to land (recovery)	Lancashire	Lancashire	North West	Recovery	R05.07.06	36			North West	Greater Manchester	Manchester	Manchester	104965	Sims Group U K Limited	Sims Group U K Ltd	S0821 : Metal recycling site	386237	397366	M12 6BF	19 12 03	MRS	Metal Recycling	County Durham	County Durham	North East	Recovery	R04	106.18	06 - Metallic wastes
North West	Greater Manchester	Bolton	Bolton	406951	Horwich Moor Farm	Booth Ventures Limited	A25 : Deposit of waste to land as a recovery operation	366558	411798	BL6 6PR	17 05 04	On/In Land	Deposit of waste to land (recovery)	Trafford	Trafford	North West	Recovery	R05.07.06	126			North West	Greater Manchester	Manchester	Manchester	104965	Sims Group U K Limited	Sims Group U K Ltd	S0821 : Metal recycling site	386237	397366	M12 6BF	19 12 03	MRS	Metal Recycling	Coventry	Coventry	West Midlands	Recovery	R04	55.42	06 - Metallic wastes
North West	Greater Manchester	Bolton	Bolton	406951	Horwich Moor Farm	Booth Ventures Limited	A25 : Deposit of waste to land as a recovery operation	366558	411798	BL6 6PR	17 05 04	On/In Land	Deposit of waste to land (recovery)	Derbyshire	Derbyshire	East Midlands	Recovery	R05.07.06	594			North West	Greater Manchester	Manchester	Manchester	104965	Sims Group U K Limited	Sims Group U K Ltd	S0821 : Metal recycling site	386237	397366	M12 6BF	19 12 02	MRS	Metal Recycling	Derby	City of Derby	East Midlands	Recovery	R04	1317.56	06 - Metallic wastes
North West	Greater Manchester	Bolton	Bolton	406951	Horwich Moor Farm	Booth Ventures Limited	A25 : Deposit of waste to land as a recovery operation	366558	411798	BL6 6PR	17 05 04	On/In Land	Deposit of waste to land (recovery)	Ribble Valley	Lancashire	North West	Recovery	R05.07.06	648			North West	Greater Manchester	Manchester	Manchester	104965	Sims Group U K Limited	Sims Group U K Ltd	S0821 : Metal recycling site	386237	397366	M12 6BF	16 06 01*	MRS	Metal Recycling	Derbyshire Dales	Derbyshire	East Midlands	Recovery	R05	237.88	08 - Discarded equipment
North West	Greater Manchester	Bolton	Bolton	406951	Horwich Moor Farm	Booth Ventures Limited	A25 : Deposit of waste to land as a recovery operation	366558	411798	BL6 6PR	17 05 04	On/In Land	Deposit of waste to land (recovery)	Blackburn with Darwen	Blackburn with Darwen	North West	Recovery	R05.07.06	918			North West	Greater Manchester	Manchester	Manchester	104965	Sims Group U K Limited	Sims Group U K Ltd	S0821 : Metal recycling site	386237	397366	M12 6BF	19 12 03	MRS	Metal Recycling	Derbyshire Dales	Derbyshire	East Midlands	Recovery	R04	69.76	06 - Metallic wastes
North West	Greater Manchester	Bolton	Bolton	406951	Horwich Moor Farm	Booth Ventures Limited	A25 : Deposit of waste to land as a recovery operation	366558	411798	BL6 6PR	17 05 04	On/In Land	Deposit of waste to land (recovery)	Manchester	Manchester	North West	Recovery	R05.07.06	1206			North West	Greater Manchester	Manchester	Manchester	104965	Sims Group U K Limited	Sims Group U K Ltd	S0821 : Metal recycling site	386237	397366	M12 6BF	19 12 03	MRS	Metal Recycling	East Hampshire	Hampshire	South East	Recovery	R04	26.24	06 - Metallic wastes
North West	Greater Manchester	Bolton	Bolton	406951	Horwich Moor Farm	Booth Ventures Limited	A25 : Deposit of waste to land as a recovery operation	366558	411798	BL6 6PR	17 05 04	On/In Land	Deposit of waste to land (recovery)	Preston	Lancashire	North West	Recovery	R05.07.06	2340			North West	Greater Manchester	Manchester	Manchester	104965	Sims Group U K Limited	Sims Group U K Ltd	S0821 : Metal recycling site	386237	397366	M12 6BF	19 12 03	MRS	Metal Recycling	Gloucester	Gloucestershire	South West	Recovery	R04	13.98	06 - Metallic wastes
North West	Greater Manchester	Bolton	Bolton	406951	Horwich Moor Farm	Booth Ventures Limited	A25 : Deposit of waste to land as a recovery operation	366558	411798	BL6 6PR	17 05 04	On/In Land	Deposit of waste to land (recovery)	Warrington	Warrington	North West	Recovery	R05.07.06	5040			North West	Greater Manchester	Manchester	Manchester	104965	Sims Group U K Limited	Sims Group U K Ltd	S0821 : Metal recycling site	386237	397366	M12 6BF	19 12 03	MRS	Metal Recycling	Halton	Halton	North West	Recovery	R04	109.44	06 - Metallic wastes
North West	Greater Manchester	Bolton	Bolton	406951	Horwich Moor Farm	Booth Ventures Limited	A25 : Deposit of waste to land as a recovery operation	366558	411798	BL6 6PR	17 05 04	On/In Land	Deposit of waste to land (recovery)	Chorley	Lancashire	North West	Recovery	R05.07.06	5220			North West	Greater Manchester	Manchester	Manchester	104965	Sims Group U K Limited	Sims Group U K Ltd	S0821 : Metal recycling site	386237	397366	M12 6BF	19 12 03	MRS	Metal Recycling	Harlow	Essex	East of England	Recovery	R04	3.526	06 - Metallic wastes
North West	Greater Manchester	Bolton	Bolton	406951	Horwich Moor Farm	Booth Ventures Limited	A25 : Deposit of waste to land as a recovery operation	366558	411798	BL6 6PR	17 05 04	On/In Land	Deposit of waste to land (recovery)	Wigan	Wigan	North West	Recovery	R05.07.06	6246			North West	Greater Manchester	Manchester	Manchester	104965	Sims Group U K Limited	Sims Group U K Ltd	S0821 : Metal recycling site	386237	397366	M12 6BF	12 01 03	MRS	Metal Recycling	Hartlepool	Hartlepool	North East	Recovery	R04	42.7	06 - Metallic wastes
North West	Greater Manchester	Bolton	Bolton	406951	Horwich Moor Farm	Booth Ventures Limited	A25 : Deposit of waste to land as a recovery operation	366558	411798	BL6 6PR	17 05 04	On/In Land	Deposit of waste to land (recovery)	South Ribble	Lancashire	North West	Recovery	R05.07.06	8334			North West	Greater Manchester	Manchester	Manchester	104965	Sims Group U K Limited	Sims Group U K Ltd	S0821 : Metal recycling site	386237	397366	M12 6BF	19 12 03	MRS	Metal Recycling	Hartlepool	Hartlepool	North East	Recovery	R04	462.106	06 - Metallic wastes
North West	Greater Manchester	Bolton	Bolton	406951	Horwich Moor Farm	Booth Ventures Limited	A25 : Deposit of waste to land as a recovery operation	366558	411798	BL6 6PR	17 05 04	On/In Land	Deposit of waste to land (recovery)	Bury	Bury	North West	Recovery	R05.07.06	8550			North West	Greater Manchester	Manchester	Manchester	104965	Sims Group U K Limited	Sims Group U K Ltd	S0821 : Metal recycling site	386237	397366	M12 6BF	12 01 01	MRS	Metal Recycling	Kingston upon Hull	Kingston Upon Hull City	Yorks & Humber	Recovery	R04	5461.85	06 - Metallic wastes
North West	Greater Manchester	Bolton	Bolton	406951	Horwich Moor Farm	Booth Ventures Limited	A25 : Deposit of waste to land as a recovery operation	366558	411798	BL6 6PR	17 05 04	On/In Land	Deposit of waste to land (recovery)	Bolton	Bolton	North West	Recovery	R05.07.06	23616			North West	Greater Manchester	Manchester	Manchester	104965	Sims Group U K Limited	Sims Group U K Ltd	S0821 : Metal recycling site	386237	397366	M12 6BF	19 12 02	MRS	Metal Recycling	Kingston upon Hull	Kingston Upon Hull City	Yorks & Humber	Recovery	R04	7986.93	06 - Metallic wastes
North West	Greater Manchester	Salford	Salford	100619	Irlam - Material Resource Centre	Biffa Waste Services Ltd	A15 : Material Recycling Treatment Facility	371738	393054	M44 5AY	17 02 01	Treatment	Material Recycling Facility	Wirral	Wirral	North West	Recovery	R05	1.18			North West	Greater Manchester	Manchester	Manchester	104965	Sims Group U K Limited	Sims Group U K Ltd	S0821 : Metal recycling site	386237	397366	M12 6BF	19 12 03	MRS	Metal Recycling	Kingston upon Hull	Kingston Upon Hull City	Yorks & Humber	Recovery	R04	595.93	06 - Metallic wastes
North West	Greater Manchester	Salford	Salford	100619	Irlam - Material Resource Centre	Biffa Waste Services Ltd	A15 : Material Recycling Treatment Facility	371738	393054	M44 5AY	17 02 01	Treatment	Material Recycling Facility	Manchester	Manchester	North West	Recovery	R04	1.26			North West	Greater Manchester	Manchester	Manchester	104965	Sims Group U K Limited	Sims Group U K Ltd	S0821 : Metal recycling site	386237	397366	M12 6BF	19 12 02	MRS	Metal Recycling	Leeds	Leeds	Yorks & Humber	Recovery	R04	1146.34	06 - Metallic wastes
North West	Greater Manchester	Salford	Salford	100619	Irlam - Material Resource Centre	Biffa Waste Services Ltd	A15 : Material Recycling Treatment Facility	371738	393054	M44 5AY	17 02 01	Treatment	Material Recycling Facility	Trafford	Trafford	North West	Recovery	R05	2.28			North West	Greater Manchester	Manchester	Manchester	104965	Sims Group U K Limited	Sims Group U K Ltd	S0821 : Metal recycling site	386237	397366	M12 6BF	19 12 03	MRS	Metal Recycling	Leeds	Leeds	Yorks & Humber	Recovery	R04	35.87	06 - Metallic wastes
North West	Greater Manchester	Salford	Salford	100619	Irlam - Material Resource Centre	Biffa Waste Services Ltd	A15 : Material Recycling Treatment Facility	371738	393054	M44 5AY	17 02 01	Treatment	Material Recycling Facility	Stockport	Stockport	North West	Recovery	R05	2.64			North West	Greater Manchester	Manchester	Manchester	104965	Sims Group U K Limited	Sims Group U K Ltd	S0821 : Metal recycling site	386237	397366	M12 6BF	16 06 01*	MRS	Metal Recycling	Manchester	Manchester	North West	Recovery	R05	6.025	08 - Discarded equipment
North West	Greater Manchester	Salford	Salford	100619	Irlam - Material Resource Centre	Biffa Waste Services Ltd	A15 : Material Recycling Treatment Facility	371738	393054	M44 5AY	17 02 01	Treatment	Material Recycling Facility	Blackburn with Darwen	Blackburn with Darwen	North West	Recovery	R05	6.4			North West	Greater Manchester	Manchester	Manchester	104965	Sims Group U K Limited	Sims Group U K Ltd	S0821 : Metal recycling site	386237	397366	M12 6BF	19 12 03	MRS	Metal Recycling	Manchester	Manchester	North West	Recovery	R04	200.911	06 - Metallic wastes
North West	Greater Manchester	Salford	Salford	100619	Irlam - Material Resource Centre	Biffa Waste Services Ltd	A15 : Material Recycling Treatment Facility	371738	393054	M44 5AY	17 02 01	Treatment	Material Recycling Facility	Wigan	Wigan	North West	Recovery	R05	30			North West	Greater Manchester	Manchester	Manchester	104965	Sims Group U K Limited	Sims Group U K Ltd	S0821 : Metal recycling site	386237	397366	M12 6BF	20 01 40	MRS	Metal Recycling	Manchester	Manchester	North West	Recovery	R04	53.06	06 - Metallic wastes
North West	Greater Manchester	Salford	Salford	100619	Irlam - Material Resource Centre	Biffa Waste Services Ltd	A15 : Material Recycling Treatment Facility	371738	393054	M44 5AY	17 02 01	Treatment	Material Recycling Facility	Bolton	Bolton	North West	Recovery	R05	77.64			North West	Greater Manchester	Manchester	Manchester	104965	Sims Group U K Limited	Sims Group U K Ltd	S0821 : Metal recycling site	386237	397366	M12 6BF	19 12 03	MRS	Metal Recycling	Middlesbrough	Middlesbrough	North East	Recovery	R04	167.44	06 - Metallic wastes
North West	Greater Manchester	Salford	Salford	100619	Irlam - Material Resource Centre	Biffa Waste Services Ltd	A15 : Material Recycling Treatment Facility	371738	393054	M44 5AY	17 02 01	Treatment	Material Recycling Facility	Salford	Salford	North West	Recovery	R04	89.2			North West	Greater Manchester	Manchester	Manchester	104965	Sims Group U K Limited	Sims Group U K Ltd	S0821 : Metal recycling site	386237	397366	M12 6BF	12 01 01	MRS	Metal Recycling	Neath Port Talbot	Wales	Wales	Recovery	R04	2932.34	06 - Metallic wastes
North West	Greater Manchester	Salford	Salford	100619	Irlam - Material Resource Centre	Biffa Waste Services Ltd	A15 : Material Recycling Treatment Facility	371738	393054	M44 5AY	17 02 01	Treatment	Material Recycling Facility	St Helens	St Helens	North West	Recovery	R04	213.28			North West	Greater Manchester	Manchester	Manchester	104965	Sims Group U K Limited	Sims Group U K Ltd	S0821 : Metal recycling site	386237	397366	M12 6BF	19 12 02	MRS	Metal Recycling	Neath Port Talbot	Wales	Wales	Recovery	R04	1662.92	06 - Metallic wastes
North West	Greater Manchester	Salford	Salford	100619	Irlam - Material Resource Centre	Biffa Waste Services Ltd	A15 : Material Recycling Treatment Facility	371738	393054	M44 5AY	17 02 01	Treatment	Material Recycling Facility	Manchester	Manchester	North West	Recovery	R03	497.58			North West	Greater Manchester	Manchester	Manchester	104965	Sims Group U K Limited	Sims Group U K Ltd	S0821 : Metal recycling site	386237	397366	M12 6BF	19 12 03	MRS	Metal Recycling	Neath Port Talbot	Wales	Wales	Recovery	R04	2085.95	06 - Metallic wastes
North West	Greater Manchester	Salford	Salford	100619	Irlam - Material Resource Centre	Biffa Waste Services Ltd	A15 : Material Recycling Treatment Facility	371738	393054	M44 5AY	17 02 01	Treatment	Material Recycling Facility	St Helens	St Helens	North West	Recovery	R05	944.97			North West	Greater Manchester	Manchester	Manchester	104965	Sims Group U K Limited	Sims Group U K Ltd	S0821 : Metal recycling site	386237	397366	M12 6BF	20 01 23*	MRS	Metal Recycling	Neath Port Talbot	Wales	Wales	Recovery	R04	23.36	08 - Discarded equipment
North West	Greater Manchester	Salford	Salford	100619	Irlam - Material Resource Centre	Biffa Waste Services Ltd	A15 : Material Recycling Treatment Facility	371738	393054	M44 5AY	17 02 01	Treatment	Material Recycling Facility	Manchester	Manchester	North West	Recovery	R05	1775.69			North West	Greater Manchester	Manchester	Manchester	104965	Sims Group U K Limited	Sims Group U K Ltd	S0821 : Metal recycling site	386237	397366	M12 6BF	12 01 01	MRS	Metal Recycling	Newport	Wales	Wales	Recovery	R04	259.06	06 - Metallic wastes
North West	Greater Manchester	Trafford	Trafford	402302	J Hopkins ( Contractors) Limited	J Hopkins ( Contractors ) Limited	A16 : Physical Treatment Facility	378256	396671	M17 1LP	17 05 04	Treatment	Physical Treatment	Manchester	Manchester	North West	Recovery	R05.03	12			North West	Greater Manchester	Manchester	Manchester	104965	Sims Group U K Limited	Sims Group U K Ltd	S0821 : Metal recycling site	386237	397366	M12 6BF	16 02 11*	MRS	Metal Recycling	Newport	Wales	Wales	Recovery	R04	113.1	08 - Discarded equipment
North West	Greater Manchester	Trafford	Trafford	402302	J Hopkins ( Contractors) Limited	J Hopkins ( Contractors ) Limited	A16 : Physical Treatment Facility	378256	396671	M17 1LP	17 05 04	Treatment	Physical Treatment	Wirral	Wirral	North West	Recovery	R05.03	15			North West	Greater Manchester	Manchester	Manchester	104965	Sims Group U K Limited	Sims Group U K Ltd	S0821 : Metal recycling site	386237	397366	M12 6BF	16 06 01*	MRS	Metal Recycling	Newport	Wales	Wales	Recovery	R05	6.34	08 - Discarded equipment
North West	Greater Manchester	Trafford	Trafford	402302	J Hopkins ( Contractors) Limited	J Hopkins ( Contractors ) Limited	A16 : Physical Treatment Facility	378256	396671	M17 1LP	17 01 01	Treatment	Physical Treatment	Bury	Bury	North West	Recovery	R05.03	20			North West	Greater Manchester	Manchester	Manchester	104965	Sims Group U K Limited	Sims Group U K Ltd	S0821 : Metal recycling site	386237	397366	M12 6BF	19 12 02	MRS	Metal Recycling	Newport	Wales	Wales	Recovery	R04	26.04	06 - Metallic wastes
North West	Greater Manchester	Trafford	Trafford	402302	J Hopkins ( Contractors) Limited	J Hopkins ( Contractors ) Limited	A16 : Physical Treatment Facility	378256	396671	M17 1LP	17 03 02	Treatment	Physical Treatment	Lancashire	Lancashire	North West	Recovery	R05.03	20			North West	Greater Manchester	Manchester	Manchester	104965	Sims Group U K Limited	Sims Group U K Ltd	S0821 : Metal recycling site	386237	397366	M12 6BF	19 12 03	MRS	Metal Recycling	Newport	Wales	Wales	Recovery	R04	12.72	06 - Metallic wastes
North West	Greater Manchester	Trafford	Trafford	402302	J Hopkins ( Contractors) Limited	J Hopkins ( Contractors ) Limited	A16 : Physical Treatment Facility	378256	396671	M17 1LP	17 01 01	Treatment	Physical Treatment	Warrington	Warrington	North West	Recovery	R05.03	38			North West	Greater Manchester	Manchester	Manchester	104965	Sims Group U K Limited	Sims Group U K Ltd	S0821 : Metal recycling site	386237	397366	M12 6BF	20 01 23*	MRS	Metal Recycling	Newport	Wales	Wales	Recovery	R04	2849.07	08 - Discarded equipment
North West	Greater Manchester	Trafford	Trafford	402302	J Hopkins ( Contractors) Limited	J Hopkins ( Contractors ) Limited	A16 : Physical Treatment Facility	378256	396671	M17 1LP	17 03 02	Treatment	Physical Treatment	Salford	Salford	North West	Recovery	R05.03	72			North West	Greater Manchester	Manchester	Manchester	104965	Sims Group U K Limited	Sims Group U K Ltd	S0821 : Metal recycling site	386237	397366	M12 6BF	16 06 01*	MRS	Metal Recycling	North East Lincolnshire	North East Lincolnshire	Yorks & Humber	Recovery	R05	24.4	08 - Discarded equipment
North West	Greater Manchester	Trafford	Trafford	402302	J Hopkins ( Contractors) Limited	J Hopkins ( Contractors ) Limited	A16 : Physical Treatment Facility	378256	396671	M17 1LP	17 01 01	Treatment	Physical Treatment	Manchester	Manchester	North West	Recovery	R05.03	89			North West	Greater Manchester	Manchester	Manchester	104965	Sims Group U K Limited	Sims Group U K Ltd	S0821 : Metal recycling site	386237	397366	M12 6BF	19 12 03	MRS	Metal Recycling	North East Lincolnshire	North East Lincolnshire	Yorks & Humber	Recovery	R04	25.3	06 - Metallic wastes
North West	Greater Manchester	Trafford	Trafford	402302	J Hopkins ( Contractors) Limited	J Hopkins ( Contractors ) Limited	A16 : Physical Treatment Facility	378256	396671	M17 1LP	17 03 02	Treatment	Physical Treatment	Cheshire West and Chester	Cheshire West and Chester	North West	Recovery	R05.03	100			North West	Greater Manchester	Manchester	Manchester	104965	Sims Group U K Limited	Sims Group U K Ltd	S0821 : Metal recycling site	386237	397366	M12 6BF	19 12 02	MRS	Metal Recycling	North Lincolnshire	North Lincolnshire	Yorks & Humber	Recovery	R04	784.42	06 - Metallic wastes
North West	Greater Manchester	Trafford	Trafford	402302	J Hopkins ( Contractors) Limited	J Hopkins ( Contractors ) Limited	A16 : Physical Treatment Facility	378256	396671	M17 1LP	17 05 04	Treatment	Physical Treatment	Rochdale	Rochdale	North West	Recovery	R05.03	103			North West	Greater Manchester	Manchester	Manchester	104965	Sims Group U K Limited	Sims Group U K Ltd	S0821 : Metal recycling site	386237	397366	M12 6BF	19 12 03	MRS	Metal Recycling	North Lincolnshire	North Lincolnshire	Yorks & Humber	Recovery	R04	97.64	06 - Metallic wastes
North West	Greater Manchester	Trafford	Trafford	402302	J Hopkins ( Contractors) Limited	J Hopkins ( Contractors ) Limited	A16 : Physical Treatment Facility	378256	396671	M17 1LP	17 01 01	Treatment	Physical Treatment	Blackburn with Darwen	Blackburn with Darwen	North West	Recovery	R05.03	160			North West	Greater Manchester	Manchester	Manchester	104965	Sims Group U K Limited	Sims Group U K Ltd	S0821 : Metal recycling site	386237	397366	M12 6BF	19 10 04	MRS	Metal Recycling	Nottingham	Nottingham City	East Midlands	Landfill	D05	14.7	10 - Mixed ordinary wastes
North West	Greater Manchester	Trafford	Trafford	402302	J Hopkins ( Contractors) Limited	J Hopkins ( Contractors ) Limited	A16 : Physical Treatment Facility	378256	396671	M17 1LP	17 01 01	Treatment	Physical Treatment	Bolton	Bolton	North West	Recovery	R05.03	200			North West	Greater Manchester	Manchester	Manchester	104965	Sims Group U K Limited	Sims Group U K Ltd	S0821 : Metal recycling site	386237	397366	M12 6BF	19 12 02	MRS	Metal Recycling	Nottingham	Nottingham City	East Midlands	Recovery	R04	1556.98	06 - Metallic wastes
North West	Greater Manchester	Trafford	Trafford	402302	J Hopkins ( Contractors) Limited	J Hopkins ( Contractors ) Limited	A16 : Physical Treatment Facility	378256	396671	M17 1LP	17 05 04	Treatment	Physical Treatment	Wigan	Wigan	North West	Recovery	R05.03	200			North West	Greater Manchester	Manchester	Manchester	104965	Sims Group U K Limited	Sims Group U K Ltd	S0821 : Metal recycling site	386237	397366	M12 6BF	19 12 03	MRS	Metal Recycling	Nottingham	Nottingham City	East Midlands	Recovery	R04	223.54	06 - Metallic wastes
North West	Greater Manchester	Trafford	Trafford	402302	J Hopkins ( Contractors) Limited	J Hopkins ( Contractors ) Limited	A16 : Physical Treatment Facility	378256	396671	M17 1LP	17 05 04	Treatment	Physical Treatment	Salford	Salford	North West	Recovery	R05.03	202			North West	Greater Manchester	Manchester	Manchester	104965	Sims Group U K Limited	Sims Group U K Ltd	S0821 : Metal recycling site	386237	397366	M12 6BF	20 01 35*	MRS	Metal Recycling	Nottingham	Nottingham City	East Midlands	Recovery	R05	467.52	08 - Discarded equipment
North West	Greater Manchester	Trafford	Trafford	402302	J Hopkins ( Contractors) Limited	J Hopkins ( Contractors ) Limited	A16 : Physical Treatment Facility	378256	396671	M17 1LP	17 01 01	Treatment	Physical Treatment	Trafford	Trafford	North West	Recovery	R05.03	214			North West	Greater Manchester	Manchester	Manchester	104965	Sims Group U K Limited	Sims Group U K Ltd	S0821 : Metal recycling site	386237	397366	M12 6BF	20 01 36	MRS	Metal Recycling	Nottingham	Nottingham City	East Midlands	Recovery	R04	71.58	08 - Discarded equipment
North West	Greater Manchester	Trafford	Trafford	402302	J Hopkins ( Contractors) Limited	J Hopkins ( Contractors ) Limited	A16 : Physical Treatment Facility	378256	396671	M17 1LP	17 01 01	Treatment	Physical Treatment	Salford	Salford	North West	Recovery	R05.03	328			North West	Greater Manchester	Manchester	Manchester	104965	Sims Group U K Limited	Sims Group U K Ltd	S0821 : Metal recycling site	386237	397366	M12 6BF	19 12 03	MRS	Metal Recycling	Oldham	Oldham	North West	Recovery	R04	300.056	06 - Metallic wastes
North West	Greater Manchester	Trafford	Trafford	402302	J Hopkins ( Contractors) Limited	J Hopkins ( Contractors ) Limited	A16 : Physical Treatment Facility	378256	396671	M17 1LP	17 01 07	Treatment	Physical Treatment	Trafford	Trafford	North West	Recovery	R05.03	414			North West	Greater Manchester	Manchester	Manchester	104965	Sims Group U K Limited	Sims Group U K Ltd	S0821 : Metal recycling site	386237	397366	M12 6BF	12 01 01	MRS	Metal Recycling	Outside UK	Outside UK	Outside UK	Recovery	R04	701.72	06 - Metallic wastes
North West	Greater Manchester	Trafford	Trafford	402302	J Hopkins ( Contractors) Limited	J Hopkins ( Contractors ) Limited	A16 : Physical Treatment Facility	378256	396671	M17 1LP	17 05 04	Treatment	Physical Treatment	Trafford	Trafford	North West	Recovery	R05.03	1012			North West	Greater Manchester	Manchester	Manchester	104965	Sims Group U K Limited	Sims Group U K Ltd	S0821 : Metal recycling site	386237	397366	M12 6BF	19 10 02	MRS	Metal Recycling	Outside UK	Outside UK	Outside UK	Recovery	R04	20.56	06 - Metallic wastes
North West	Greater Manchester	Trafford	Trafford	402302	J Hopkins ( Contractors) Limited	J Hopkins ( Contractors ) Limited	A16 : Physical Treatment Facility	378256	396671	M17 1LP	17 03 02	Treatment	Physical Treatment	Trafford	Trafford	North West	Recovery	R05.03	1479.88			North West	Greater Manchester	Manchester	Manchester	104965	Sims Group U K Limited	Sims Group U K Ltd	S0821 : Metal recycling site	386237	397366	M12 6BF	19 12 02	MRS	Metal Recycling	Outside UK	Outside UK	Outside UK	Recovery	R04	123.43	06 - Metallic wastes
North West	Greater Manchester	Trafford	Trafford	402302	J Hopkins ( Contractors) Limited	J Hopkins ( Contractors ) Limited	A16 : Physical Treatment Facility	378256	396671	M17 1LP	17 03 02	Treatment	Physical Treatment	Blackburn with Darwen	Blackburn with Darwen	North West	Recovery	R05.03	1500			North West	Greater Manchester	Manchester	Manchester	104965	Sims Group U K Limited	Sims Group U K Ltd	S0821 : Metal recycling site	386237	397366	M12 6BF	19 12 03	MRS	Metal Recycling	Outside UK	Outside UK	Outside UK	Recovery	R04	11017.2	06 - Metallic wastes
North West	Greater Manchester	Trafford	Trafford	402302	J Hopkins ( Contractors) Limited	J Hopkins ( Contractors ) Limited	A16 : Physical Treatment Facility	378256	396671	M17 1LP	17 05 04	Treatment	Physical Treatment	Bolton	Bolton	North West	Recovery	R05.03	1615			North West	Greater Manchester	Manchester	Manchester	104965	Sims Group U K Limited	Sims Group U K Ltd	S0821 : Metal recycling site	386237	397366	M12 6BF	19 12 03	MRS	Metal Recycling	Peterborough	Peterborough	East of England	Recovery	R04	138.979	06 - Metallic wastes
North West	Greater Manchester	Trafford	Trafford	402302	J Hopkins ( Contractors) Limited	J Hopkins ( Contractors ) Limited	A16 : Physical Treatment Facility	378256	396671	M17 1LP	17 03 02	Treatment	Physical Treatment	Stockport	Stockport	North West	Recovery	R05.03	4250			North West	Greater Manchester	Manchester	Manchester	104965	Sims Group U K Limited	Sims Group U K Ltd	S0821 : Metal recycling site	386237	397366	M12 6BF	19 12 03	MRS	Metal Recycling	Redditch	Worcestershire	West Midlands	Recovery	R04	8.38	06 - Metallic wastes
North West	Greater Manchester	Trafford	Trafford	402302	J Hopkins ( Contractors) Limited	J Hopkins ( Contractors ) Limited	A16 : Physical Treatment Facility	378256	396671	M17 1LP	17 03 02	Treatment	Physical Treatment	St Helens	St Helens	North West	Recovery	R05.03	10700			North West	Greater Manchester	Manchester	Manchester	104965	Sims Group U K Limited	Sims Group U K Ltd	S0821 : Metal recycling site	386237	397366	M12 6BF	19 12 03	MRS	Metal Recycling	Rotherham	Rotherham	Yorks & Humber	Recovery	R04	170.824	06 - Metallic wastes
North West	Greater Manchester	Trafford	Trafford	402302	J Hopkins ( Contractors) Limited	J Hopkins ( Contractors ) Limited	A16 : Physical Treatment Facility	378256	396671	M17 1LP	17 03 02	Treatment	Physical Treatment	Bolton	Bolton	North West	Recovery	R05.03	12125			North West	Greater Manchester	Manchester	Manchester	104965	Sims Group U K Limited	Sims Group U K Ltd	S0821 : Metal recycling site	386237	397366	M12 6BF	19 12 03	MRS	Metal Recycling	Sandwell	Sandwell	West Midlands	Recovery	R04	77.14	06 - Metallic wastes
North West	Greater Manchester	Trafford	Trafford	402302	J Hopkins ( Contractors) Limited	J Hopkins ( Contractors ) Limited	A16 : Physical Treatment Facility	378256	396671	M17 1LP	17 03 02	Treatment	Physical Treatment	Oldham	Oldham	North West	Recovery	R05.03	20510			North West	Greater Manchester	Manchester	Manchester	104965	Sims Group U K Limited	Sims Group U K Ltd	S0821 : Metal recycling site	386237	397366	M12 6BF	19 12 03	MRS	Metal Recycling	Sheffield	Sheffield	Yorks & Humber	Recovery	R04	104.286	06 - Metallic wastes
North West	Greater Manchester	Trafford	Trafford	402302	J Hopkins ( Contractors) Limited	J Hopkins ( Contractors ) Limited	A16 : Physical Treatment Facility	378256	396671	M17 1LP	17 03 02	Treatment	Physical Treatment	Wigan	Wigan	North West	Recovery	R05.03	20610			North West	Greater Manchester	Manchester	Manchester	104965	Sims Group U K Limited	Sims Group U K Ltd	S0821 : Metal recycling site	386237	397366	M12 6BF	19 12 03	MRS	Metal Recycling	Shropshire	Shropshire	West Midlands	Recovery	R04	23.54	06 - Metallic wastes
North West	Greater Manchester	Trafford	Trafford	402302	J Hopkins ( Contractors) Limited	J Hopkins ( Contractors ) Limited	A16 : Physical Treatment Facility	378256	396671	M17 1LP	17 03 02	Treatment	Physical Treatment	Bury	Bury	North West	Recovery	R05.03	20680			North West	Greater Manchester	Manchester	Manchester	104965	Sims Group U K Limited	Sims Group U K Ltd	S0821 : Metal recycling site	386237	397366	M12 6BF	19 12 03	MRS	Metal Recycling	South Derbyshire	Derbyshire	East Midlands	Recovery	R04	170.66	06 - Metallic wastes
North West	Greater Manchester	Trafford	Trafford	402302	J Hopkins ( Contractors) Limited	J Hopkins ( Contractors ) Limited	A16 : Physical Treatment Facility	378256	396671	M17 1LP	17 03 02	Treatment	Physical Treatment	Manchester	Manchester	North West	Recovery	R05.03	58862.5			North West	Greater Manchester	Manchester	Manchester	104965	Sims Group U K Limited	Sims Group U K Ltd	S0821 : Metal recycling site	386237	397366	M12 6BF	19 12 03	MRS	Metal Recycling	South Ribble	Lancashire	North West	Recovery	R04	22.31	06 - Metallic wastes
North West	Greater Manchester	Salford	Salford	50093	J O' Shea & Sons	J O' Shea & Sons Limited	A11 : Household, Commercial & Industrial Waste Transfer Stn	381304	399908	M6 6FL	17 05 04	Transfer	Non-Haz Waste Transfer	Cheshire East	Cheshire East	North West	Recovery	R11	200			North West	Greater Manchester	Manchester	Manchester	104965	Sims Group U K Limited	Sims Group U K Ltd	S0821 : Metal recycling site	386237	397366	M12 6BF	19 12 03	MRS	Metal Recycling	Stafford	Staffordshire	West Midlands	Recovery	R04	67.03	06 - Metallic wastes
North West	Greater Manchester	Salford	Salford	50093	J O' Shea & Sons	J O' Shea & Sons Limited	A11 : Household, Commercial & Industrial Waste Transfer Stn	381304	399908	M6 6FL	17 05 04	Transfer	Non-Haz Waste Transfer	Manchester	Manchester	North West	Recovery	R11	21800			North West	Greater Manchester	Manchester	Manchester	104965	Sims Group U K Limited	Sims Group U K Ltd	S0821 : Metal recycling site	386237	397366	M12 6BF	19 12 03	MRS	Metal Recycling	Tameside	Tameside	North West	Recovery	R04	282.333	06 - Metallic wastes
North West	Greater Manchester	Salford	Salford	50093	J O' Shea & Sons	J O' Shea & Sons Limited	A11 : Household, Commercial & Industrial Waste Transfer Stn	381304	399908	M6 6FL	17 05 04	Transfer	Non-Haz Waste Transfer	Salford	Salford	North West	Recovery	R11	35800			North West	Greater Manchester	Manchester	Manchester	104965	Sims Group U K Limited	Sims Group U K Ltd	S0821 : Metal recycling site	386237	397366	M12 6BF	19 12 03	MRS	Metal Recycling	Trafford	Trafford	North West	Recovery	R04	59.6	06 - Metallic wastes
North West	Greater Manchester	Salford	Salford	50186	J W S Waste & Recycling Services	J W S Waste & Recycling Services Ltd	A15 : Material Recycling Treatment Facility	381549	399558	M6 6LD	17 05 04	Treatment	Material Recycling Facility	North West	North West (WPA Not codeable)	North West	Recovery	R05.03.02	1068.54			North West	Greater Manchester	Manchester	Manchester	104965	Sims Group U K Limited	Sims Group U K Ltd	S0821 : Metal recycling site	386237	397366	M12 6BF	19 12 03	MRS	Metal Recycling	Walsall	Walsall	West Midlands	Recovery	R04	121.22	06 - Metallic wastes
North West	Greater Manchester	Salford	Salford	50186	J W S Waste & Recycling Services	J W S Waste & Recycling Services Ltd	A15 : Material Recycling Treatment Facility	381549	399558	M6 6LD	17 02 03	Treatment	Material Recycling Facility	North West	North West (WPA Not codeable)	North West	Recovery	R05.03.02	1445.45			North West	Greater Manchester	Manchester	Manchester	104965	Sims Group U K Limited	Sims Group U K Ltd	S0821 : Metal recycling site	386237	397366	M12 6BF	19 12 03	MRS	Metal Recycling	Wealden	East Sussex	South East	Recovery	R04	18.56	06 - Metallic wastes
North West	Greater Manchester	Salford	Salford	50186	J W S Waste & Recycling Services	J W S Waste & Recycling Services Ltd	A15 : Material Recycling Treatment Facility	381549	399558	M6 6LD	17 02 01	Treatment	Material Recycling Facility	North West	North West (WPA Not codeable)	North West	Recovery	R03.04.02	1560.36			North West	Greater Manchester	Manchester	Manchester	104965	Sims Group U K Limited	Sims Group U K Ltd	S0821 : Metal recycling site	386237	397366	M12 6BF	19 12 03	MRS	Metal Recycling	West Northamptonshire	Northamptonshire	East Midlands	Recovery	R04	9.53	06 - Metallic wastes
North West	Greater Manchester	Salford	Salford	50186	J W S Waste & Recycling Services	J W S Waste & Recycling Services Ltd	A15 : Material Recycling Treatment Facility	381549	399558	M6 6LD	17 02 01	Treatment	Material Recycling Facility	North West	North West (WPA Not codeable)	North West	Recovery	R05.03.02	2164.92			North West	Greater Manchester	Manchester	Manchester	104965	Sims Group U K Limited	Sims Group U K Ltd	S0821 : Metal recycling site	386237	397366	M12 6BF	19 12 03	MRS	Metal Recycling	Wolverhampton	Wolverhampton	West Midlands	Recovery	R04	121.2	06 - Metallic wastes
North West	Greater Manchester	Salford	Salford	50186	J W S Waste & Recycling Services	J W S Waste & Recycling Services Ltd	A15 : Material Recycling Treatment Facility	381549	399558	M6 6LD	17 04 07	Treatment	Material Recycling Facility	North West	North West (WPA Not codeable)	North West	Recovery	R05.03.02	2369.7			North West	Greater Manchester	Manchester	Manchester	104965	Sims Group U K Limited	Sims Group U K Ltd	S0821 : Metal recycling site	386237	397366	M12 6BF	19 12 03	MRS	Metal Recycling	Wrexham	Wales	Wales	Recovery	R04	327.615	06 - Metallic wastes
North West	Greater Manchester	Salford	Salford	50186	J W S Waste & Recycling Services	J W S Waste & Recycling Services Ltd	A15 : Material Recycling Treatment Facility	381549	399558	M6 6LD	17 02 02	Treatment	Material Recycling Facility	North West	North West (WPA Not codeable)	North West	Recovery	R05.03.02	2824.54			North West	Greater Manchester	Manchester	Manchester	104965	Sims Group U K Limited	Sims Group U K Ltd	S0821 : Metal recycling site	386237	397366	M12 6BF	19 12 03	MRS	Metal Recycling	Wychavon	Worcestershire	West Midlands	Recovery	R04	13.95	06 - Metallic wastes
North West	Greater Manchester	Salford	Salford	50186	J W S Waste & Recycling Services	J W S Waste & Recycling Services Ltd	A15 : Material Recycling Treatment Facility	381549	399558	M6 6LD	17 08 02	Treatment	Material Recycling Facility	North West	North West (WPA Not codeable)	North West	Recovery	R05.03.02	3510.28			North West	Greater Manchester	Manchester	Manchester	104965	Sims Group U K Limited	Sims Group U K Ltd	S0821 : Metal recycling site	386237	397366	M12 6BF	19 12 03	MRS	Metal Recycling	Wyre	Lancashire	North West	Recovery	R04	19.05	06 - Metallic wastes
North West	Greater Manchester	Salford	Salford	50186	J W S Waste & Recycling Services	J W S Waste & Recycling Services Ltd	A15 : Material Recycling Treatment Facility	381549	399558	M6 6LD	17 01 07	Treatment	Material Recycling Facility	North West	North West (WPA Not codeable)	North West	Recovery	R05.03.02	4741.54			North West	Greater Manchester	Bolton	Bolton	103424	Oasis Processors Ltd	Oasis Processors Ltd	S1214 : Metal recycling, vehicle storage, depollution	373290	407980	BL1 1RP	16 01 22	MRS	Metal Recycling	Manchester	Manchester	North West	Recovery	R04	233.525	08 - Discarded equipment
North West	Greater Manchester	Salford	Salford	50186	J W S Waste & Recycling Services	J W S Waste & Recycling Services Ltd	A15 : Material Recycling Treatment Facility	381549	399558	M6 6LD	17 09 04	Treatment	Material Recycling Facility	North West	North West (WPA Not codeable)	North West	Recovery	R05.03.02	11442.5			North West	Greater Manchester	Bolton	Bolton	103424	Oasis Processors Ltd	Oasis Processors Ltd	S1214 : Metal recycling, vehicle storage, depollution	373290	407980	BL1 1RP	16 06 01*	MRS	Metal Recycling	Manchester	Manchester	North West	Recovery	R04	1748.9	08 - Discarded equipment
North West	Greater Manchester	Wigan	Wigan	403925	J. Fisher & Sons Limited	J. Fisher & Sons Limited	SR2010 No12 : Treatment of waste to produce soil <75,000 tpy	368644	402803	M46 9BP	17 03 02	Treatment	Physical Treatment	North West	North West (WPA Not codeable)	North West	Recovery	R05.03.01	265			North West	Greater Manchester	Bolton	Bolton	103424	Oasis Processors Ltd	Oasis Processors Ltd	S1214 : Metal recycling, vehicle storage, depollution	373290	407980	BL1 1RP	17 04 01	MRS	Metal Recycling	Manchester	Manchester	North West	Recovery	R04	2265.9	06 - Metallic wastes
North West	Greater Manchester	Wigan	Wigan	403925	J. Fisher & Sons Limited	J. Fisher & Sons Limited	SR2010 No12 : Treatment of waste to produce soil <75,000 tpy	368644	402803	M46 9BP	17 03 02	Treatment	Physical Treatment	Merseyside	Merseyside (WPA not codeable)	North West	Recovery	R05.03.01	401			North West	Greater Manchester	Bolton	Bolton	103424	Oasis Processors Ltd	Oasis Processors Ltd	S1214 : Metal recycling, vehicle storage, depollution	373290	407980	BL1 1RP	17 04 02	MRS	Metal Recycling	Manchester	Manchester	North West	Recovery	R04	709.457	06 - Metallic wastes
North West	Greater Manchester	Wigan	Wigan	403925	J. Fisher & Sons Limited	J. Fisher & Sons Limited	SR2010 No12 : Treatment of waste to produce soil <75,000 tpy	368644	402803	M46 9BP	17 03 02	Treatment	Physical Treatment	Manchester	Manchester	North West	Recovery	R05.03.01	1566			North West	Greater Manchester	Bolton	Bolton	103424	Oasis Processors Ltd	Oasis Processors Ltd	S1214 : Metal recycling, vehicle storage, depollution	373290	407980	BL1 1RP	17 04 03	MRS	Metal Recycling	Manchester	Manchester	North West	Recovery	R04	440.97	06 - Metallic wastes
North West	Greater Manchester	Wigan	Wigan	403925	J. Fisher & Sons Limited	J. Fisher & Sons Limited	SR2010 No12 : Treatment of waste to produce soil <75,000 tpy	368644	402803	M46 9BP	17 03 02	Treatment	Physical Treatment	Wigan	Wigan	North West	Recovery	R05.03.01	2565			North West	Greater Manchester	Bolton	Bolton	103424	Oasis Processors Ltd	Oasis Processors Ltd	S1214 : Metal recycling, vehicle storage, depollution	373290	407980	BL1 1RP	17 04 11	MRS	Metal Recycling	Manchester	Manchester	North West	Recovery	R04	441.609	06 - Metallic wastes
North West	Greater Manchester	Bolton	Bolton	100515	James Street	Forshaw Demolition Limited	S0807 : HCI Waste TS + treatment + asbestos	365200	406700	BL5 3QR	17 02 01	Treatment	Haz Waste Transfer / Treatment	Manchester	Manchester	North West	Recovery	R03.01.03	5			North West	Greater Manchester	Bolton	Bolton	103424	Oasis Processors Ltd	Oasis Processors Ltd	S1214 : Metal recycling, vehicle storage, depollution	373290	407980	BL1 1RP	19 12 02	MRS	Metal Recycling	Manchester	Manchester	North West	Recovery	R04	27175.6	06 - Metallic wastes
North West	Greater Manchester	Bolton	Bolton	100515	James Street	Forshaw Demolition Limited	S0807 : HCI Waste TS + treatment + asbestos	365200	406700	BL5 3QR	17 02 01	Treatment	Haz Waste Transfer / Treatment	Wrexham	Wrexham	Wales	Recovery	R03.01.03	5			North West	Greater Manchester	Bolton	Bolton	103424	Oasis Processors Ltd	Oasis Processors Ltd	S1214 : Metal recycling, vehicle storage, depollution	373290	407980	BL1 1RP	19 12 03	MRS	Metal Recycling	Manchester	Manchester	North West	Recovery	R04	197.418	06 - Metallic wastes
North West	Greater Manchester	Bolton	Bolton	100515	James Street	Forshaw Demolition Limited	S0807 : HCI Waste TS + treatment + asbestos	365200	406700	BL5 3QR	17 09 04	Treatment	Haz Waste Transfer / Treatment	Wrexham	Wrexham	Wales	Recovery	R03.01.03	14			North West	Greater Manchester	Bolton	Bolton	103424	Oasis Processors Ltd	Oasis Processors Ltd	S1214 : Metal recycling, vehicle storage, depollution	373290	407980	BL1 1RP	20 01 36	MRS	Metal Recycling	Manchester	Manchester	North West	Recovery	R04	4.037	08 - Discarded equipment
North West	Greater Manchester	Bolton	Bolton	100515	James Street	Forshaw Demolition Limited	S0807 : HCI Waste TS + treatment + asbestos	365200	406700	BL5 3QR	17 01 01	Treatment	Haz Waste Transfer / Treatment	Bolton	Bolton	North West	Recovery	R05.06.02	14			North West	Greater Manchester	Bolton	Bolton	103424	Oasis Processors Ltd	Oasis Processors Ltd	S1214 : Metal recycling, vehicle storage, depollution	373290	407980	BL1 1RP	20 03 01	MRS	Metal Recycling	Manchester	Manchester	North West	Recovery	R04	62.2	10 - Mixed ordinary wastes
North West	Greater Manchester	Bolton	Bolton	100515	James Street	Forshaw Demolition Limited	S0807 : HCI Waste TS + treatment + asbestos	365200	406700	BL5 3QR	17 05 04	Treatment	Haz Waste Transfer / Treatment	Cheshire West and Chester	Cheshire West and Chester	North West	Recovery	R05.06.02	14			North West	Greater Manchester	Wigan	Wigan	403488	Unit 12	Wigan Auto Salvage Limited	S1513 No 13: 75kte Vehicle Depollution Facility	357220	405757	WN6 7TG	16 01 06	MRS	Vehicle depollution facility	Falkirk	Scotland	Scotland	Other Fate	NS	4900	08 - Discarded equipment
North West	Greater Manchester	Bolton	Bolton	100515	James Street	Forshaw Demolition Limited	S0807 : HCI Waste TS + treatment + asbestos	365200	406700	BL5 3QR	17 01 07	Treatment	Haz Waste Transfer / Treatment	Lancashire	Lancashire	North West	Recovery	R05.06.02	14			North West	Greater Manchester	Wigan	Wigan	403488	Unit 12	Wigan Auto Salvage Limited	S1513 No 13: 75kte Vehicle Depollution Facility	357220	405757	WN6 7TG	13 02 05*	MRS	Vehicle depollution facility	Lancaster	Lancashire	North West	Recovery	R09	100	01 - Chemical compound wastes
North West	Greater Manchester	Bolton	Bolton	100515	James Street	Forshaw Demolition Limited	S0807 : HCI Waste TS + treatment + asbestos	365200	406700	BL5 3QR	17 01 07	Treatment	Haz Waste Transfer / Treatment	Wrexham	Wrexham	Wales	Recovery	R05.06.02	14			North West	Greater Manchester	Wigan	Wigan	403488	Unit 12	Wigan Auto Salvage Limited	S1513 No 13: 75kte Vehicle Depollution Facility	357220	405757	WN6 7TG	16 01 21*	MRS	Vehicle depollution facility	Leicester	Leicester City	East Midlands	Recovery	R08	308	08 - Discarded equipment
North West	Greater Manchester	Bolton	Bolton	100515	James Street	Forshaw Demolition Limited	S0807 : HCI Waste TS + treatment + asbestos	365200	406700	BL5 3QR	17 04 05	Treatment	Haz Waste Transfer / Treatment	Salford	Salford	North West	Recovery	R04.05.01	20			North West	Greater Manchester	Manchester	Manchester	120486	Reddish Car Spares Ltd	REDDISH CAR SPARES LTD	S1513 No 13: 75kte Vehicle Depollution Facility	385419	401301	M8 0GF	16 01 04*	MRS	Vehicle depollution facility	Manchester	Manchester	North West	Recovery	R04	7.54	08 - Discarded equipment
North West	Greater Manchester	Bolton	Bolton	100515	James Street	Forshaw Demolition Limited	S0807 : HCI Waste TS + treatment + asbestos	365200	406700	BL5 3QR	17 01 07	Treatment	Haz Waste Transfer / Treatment	Wigan	Wigan	North West	Recovery	R05.06.02	28			North West	Greater Manchester	Manchester	Manchester	120486	Reddish Car Spares Ltd	REDDISH CAR SPARES LTD	S1513 No 13: 75kte Vehicle Depollution Facility	385419	401301	M8 0GF	16 01 06	MRS	Vehicle depollution facility	Manchester	Manchester	North West	Recovery	R04	7.37	08 - Discarded equipment
North West	Greater Manchester	Bolton	Bolton	100515	James Street	Forshaw Demolition Limited	S0807 : HCI Waste TS + treatment + asbestos	365200	406700	BL5 3QR	17 09 04	Treatment	Haz Waste Transfer / Treatment	Bolton	Bolton	North West	Recovery	R03.01.03	32			North West	Greater Manchester	Manchester	Manchester	120486	Reddish Car Spares Ltd	REDDISH CAR SPARES LTD	S1513 No 13: 75kte Vehicle Depollution Facility	385419	401301	M8 0GF	16 06 01*	MRS	Vehicle depollution facility	Manchester	Manchester	North West	Recovery	R06	1.222	08 - Discarded equipment
North West	Greater Manchester	Bolton	Bolton	100515	James Street	Forshaw Demolition Limited	S0807 : HCI Waste TS + treatment + asbestos	365200	406700	BL5 3QR	17 09 04	Treatment	Haz Waste Transfer / Treatment	Cheshire West and Chester	Cheshire West and Chester	North West	Recovery	R03.01.03	33			North West	Greater Manchester	Manchester	Manchester	120486	Reddish Car Spares Ltd	REDDISH CAR SPARES LTD	S1513 No 13: 75kte Vehicle Depollution Facility	385419	401301	M8 0GF	20 01 40	MRS	Vehicle depollution facility	Manchester	Manchester	North West	Recovery	R04	4.28	06 - Metallic wastes
North West	Greater Manchester	Bolton	Bolton	100515	James Street	Forshaw Demolition Limited	S0807 : HCI Waste TS + treatment + asbestos	365200	406700	BL5 3QR	17 02 01	Treatment	Haz Waste Transfer / Treatment	Bolton	Bolton	North West	Recovery	R03.01.03	39			North West	Greater Manchester	Wigan	Wigan	403488	Unit 12	Wigan Auto Salvage Limited	S1513 No 13: 75kte Vehicle Depollution Facility	357220	405757	WN6 7TG	16 01 03	MRS	Vehicle depollution facility	Manchester	Manchester	North West	Recovery	R05	70	07 - Non-metallic wastes
North West	Greater Manchester	Bolton	Bolton	100515	James Street	Forshaw Demolition Limited	S0807 : HCI Waste TS + treatment + asbestos	365200	406700	BL5 3QR	17 09 04	Treatment	Haz Waste Transfer / Treatment	Manchester	Manchester	North West	Recovery	R03.01.03	42			North West	Greater Manchester	Wigan	Wigan	403488	Unit 12	Wigan Auto Salvage Limited	S1513 No 13: 75kte Vehicle Depollution Facility	357220	405757	WN6 7TG	16 06 01*	MRS	Vehicle depollution facility	Manchester	Manchester	North West	Recovery	R05	102	08 - Discarded equipment
North West	Greater Manchester	Bolton	Bolton	100515	James Street	Forshaw Demolition Limited	S0807 : HCI Waste TS + treatment + asbestos	365200	406700	BL5 3QR	17 01 02	Treatment	Haz Waste Transfer / Treatment	Lancashire	Lancashire	North West	Recovery	R05.06.02	56			North West	Greater Manchester	Wigan	Wigan	403488	Unit 12	Wigan Auto Salvage Limited	S1513 No 13: 75kte Vehicle Depollution Facility	357220	405757	WN6 7TG	17 04 02	MRS	Vehicle depollution facility	Manchester	Manchester	North West	Recovery	R05	198	06 - Metallic wastes
North West	Greater Manchester	Bolton	Bolton	100515	James Street	Forshaw Demolition Limited	S0807 : HCI Waste TS + treatment + asbestos	365200	406700	BL5 3QR	17 01 07	Treatment	Haz Waste Transfer / Treatment	Warrington	Warrington	North West	Recovery	R05.06.02	66			North West	Greater Manchester	Wigan	Wigan	403488	Unit 12	Wigan Auto Salvage Limited	S1513 No 13: 75kte Vehicle Depollution Facility	357220	405757	WN6 7TG	17 04 05	MRS	Vehicle depollution facility	Manchester	Manchester	North West	Recovery	R05	1710	06 - Metallic wastes
North West	Greater Manchester	Bolton	Bolton	100515	James Street	Forshaw Demolition Limited	S0807 : HCI Waste TS + treatment + asbestos	365200	406700	BL5 3QR	17 01 02	Treatment	Haz Waste Transfer / Treatment	Liverpool	Liverpool	North West	Recovery	R05.06.02	82			North West	Greater Manchester	Wigan	Wigan	403488	Unit 12	Wigan Auto Salvage Limited	S1513 No 13: 75kte Vehicle Depollution Facility	357220	405757	WN6 7TG	17 04 07	MRS	Vehicle depollution facility	Manchester	Manchester	North West	Recovery	R05	103.2	06 - Metallic wastes
North West	Greater Manchester	Bolton	Bolton	100515	James Street	Forshaw Demolition Limited	S0807 : HCI Waste TS + treatment + asbestos	365200	406700	BL5 3QR	17 09 04	Treatment	Haz Waste Transfer / Treatment	Blackpool	Blackpool	North West	Recovery	R03.01.03	84			North West	Greater Manchester	Manchester	Manchester	120486	Reddish Car Spares Ltd	REDDISH CAR SPARES LTD	S1513 No 13: 75kte Vehicle Depollution Facility	385419	401301	M8 0GF	16 01 18	MRS	Vehicle depollution facility	Staffordshire	Staffordshire	West Midlands	Recovery	R04	1.065	06 - Metallic wastes
North West	Greater Manchester	Bolton	Bolton	100515	James Street	Forshaw Demolition Limited	S0807 : HCI Waste TS + treatment + asbestos	365200	406700	BL5 3QR	17 01 07	Treatment	Haz Waste Transfer / Treatment	Cheshire West and Chester	Cheshire West and Chester	North West	Recovery	R05.06.02	206			North West	Greater Manchester	Manchester	Manchester	120486	Reddish Car Spares Ltd	REDDISH CAR SPARES LTD	S1513 No 13: 75kte Vehicle Depollution Facility	385419	401301	M8 0GF	16 01 21*	MRS	Vehicle depollution facility	Staffordshire	Staffordshire	West Midlands	Recovery	R04	1.56	08 - Discarded equipment
North West	Greater Manchester	Bolton	Bolton	100515	James Street	Forshaw Demolition Limited	S0807 : HCI Waste TS + treatment + asbestos	365200	406700	BL5 3QR	17 01 07	Treatment	Haz Waste Transfer / Treatment	Stockport	Stockport	North West	Recovery	R05.06.02	210			North West	Greater Manchester	Wigan	Wigan	403488	Unit 12	Wigan Auto Salvage Limited	S1513 No 13: 75kte Vehicle Depollution Facility	357220	405757	WN6 7TG	16 01 19	MRS	Vehicle depollution facility	Warrington	Warrington	North West	Recovery	R05	80	07 - Non-metallic wastes
North West	Greater Manchester	Bolton	Bolton	100515	James Street	Forshaw Demolition Limited	S0807 : HCI Waste TS + treatment + asbestos	365200	406700	BL5 3QR	17 01 07	Treatment	Haz Waste Transfer / Treatment	Manchester	Manchester	North West	Recovery	R05.06.02	490			North West	Greater Manchester	Oldham	Oldham	402940	V A G Breakers Ltd	V A G Breakers Ltd	S1517 No 17: Vehicle Depollution Facility	391098	405000	OL9 9HD	16 01 06	MRS	Vehicle depollution facility	Manchester	Manchester	North West	Recovery	R04	21	08 - Discarded equipment
North West	Greater Manchester	Bolton	Bolton	100515	James Street	Forshaw Demolition Limited	S0807 : HCI Waste TS + treatment + asbestos	365200	406700	BL5 3QR	17 01 07	Treatment	Haz Waste Transfer / Treatment	Bolton	Bolton	North West	Recovery	R05.06.02	1658			North West	Greater Manchester	Oldham	Oldham	402940	V A G Breakers Ltd	V A G Breakers Ltd	S1517 No 17: Vehicle Depollution Facility	391098	405000	OL9 9HD	16 01 07*	MRS	Vehicle depollution facility	Manchester	Manchester	North West	Recovery	R09	1.25	08 - Discarded equipment
North West	Greater Manchester	Wigan	Wigan	53612	Junction Works	Biffa Waste Services Limited	A11 : Household, Commercial & Industrial Waste Transfer Stn	361450	401900	WN2 5TB	17 09 04	Transfer	Non-Haz Waste Transfer	North West	North West (WPA Not codeable)	North West	Recovery	R05	209.61			North West	Greater Manchester	Oldham	Oldham	404537	A1 Jap Spares Ltd	A1 Jap Spares Ltd	S1517 No 17: Vehicle Depollution Facility	388400	401000	M35 0BJ	13 02 06*	MRS	Vehicle depollution facility	Manchester	Manchester	North West	Recovery	R09	1	01 - Chemical compound wastes
North West	Greater Manchester	Salford	Salford	50155	Kenny Waste Management Ltd	Kenny Waste Management Ltd	A9 : Hazardous Waste Transfer Station	371063	404094	M38 6PT	17 01 02	Transfer	Haz Waste Transfer	Manchester	Manchester	North West	Recovery	R05	5.52			North West	Greater Manchester	Oldham	Oldham	404537	A1 Jap Spares Ltd	A1 Jap Spares Ltd	S1517 No 17: Vehicle Depollution Facility	388400	401000	M35 0BJ	16 01 06	MRS	Vehicle depollution facility	Manchester	Manchester	North West	Recovery	R04	147.67	08 - Discarded equipment
North West	Greater Manchester	Salford	Salford	50155	Kenny Waste Management Ltd	Kenny Waste Management Ltd	A9 : Hazardous Waste Transfer Station	371063	404094	M38 6PT	17 06 01*	Transfer	Haz Waste Transfer	Manchester	Manchester	North West	Recovery	R03	8.375			North West	Greater Manchester	Stockport	Stockport	404234	Reddish Car Spares Ltd	Reddish Car Spares Ltd	S1517 No 17: Vehicle Depollution Facility	389200	394881	SK5 6YZ	16 01 04*	MRS	Vehicle depollution facility	Manchester	Manchester	North West	Recovery	R04	71.96	08 - Discarded equipment
North West	Greater Manchester	Salford	Salford	50155	Kenny Waste Management Ltd	Kenny Waste Management Ltd	A9 : Hazardous Waste Transfer Station	371063	404094	M38 6PT	17 02 02	Transfer	Haz Waste Transfer	Manchester	Manchester	North West	Recovery	R05	32.82			North West	Greater Manchester	Oldham	Oldham	403975	Unit 5	German Parts Specialists U.k Ltd	S1517 No 17: Vehicle Depollution Facility	392702	404261	OL8 1UP	13 02 05*	MRS	Vehicle depollution facility	Merseyside	Merseyside (WPA not codeable)	North West	Recovery	R09	2	01 - Chemical compound wastes
North West	Greater Manchester	Salford	Salford	50155	Kenny Waste Management Ltd	Kenny Waste Management Ltd	A9 : Hazardous Waste Transfer Station	371063	404094	M38 6PT	17 04 05	Transfer	Haz Waste Transfer	Manchester	Manchester	North West	Recovery	R04	40.63			North West	Greater Manchester	Oldham	Oldham	120243	French Car Breakers	FRENCH CAR BREAKERS LTD	S1517 No 17: Vehicle Depollution Facility	393127	403351	OL8 2AD	16 01 04*	MRS	Vehicle depollution facility	Oldham	Oldham	North West	Recovery	R04	1016.92	08 - Discarded equipment
North West	Greater Manchester	Salford	Salford	50155	Kenny Waste Management Ltd	Kenny Waste Management Ltd	A9 : Hazardous Waste Transfer Station	371063	404094	M38 6PT	17 06 05*	Transfer	Haz Waste Transfer	Manchester	Manchester	North West	Recovery	R03	65.059			North West	Greater Manchester	Oldham	Oldham	403975	Unit 5	German Parts Specialists U.k Ltd	S1517 No 17: Vehicle Depollution Facility	392702	404261	OL8 1UP	16 01 04*	MRS	Vehicle depollution facility	Oldham	Oldham	North West	Recovery	R04	137.21	08 - Discarded equipment
North West	Greater Manchester	Salford	Salford	50155	Kenny Waste Management Ltd	Kenny Waste Management Ltd	A9 : Hazardous Waste Transfer Station	371063	404094	M38 6PT	17 04 07	Transfer	Haz Waste Transfer	Manchester	Manchester	North West	Recovery	R04	324			North West	Greater Manchester	Stockport	Stockport	404234	Reddish Car Spares Ltd	Reddish Car Spares Ltd	S1517 No 17: Vehicle Depollution Facility	389200	394881	SK5 6YZ	16 01 03	MRS	Vehicle depollution facility	Oldham	Oldham	North West	Recovery	R05	5.51	07 - Non-metallic wastes
North West	Greater Manchester	Salford	Salford	50155	Kenny Waste Management Ltd	Kenny Waste Management Ltd	A9 : Hazardous Waste Transfer Station	371063	404094	M38 6PT	17 03 02	Transfer	Haz Waste Transfer	Manchester	Manchester	North West	Recovery	R05	377.54			North West	Greater Manchester	Oldham	Oldham	403975	Unit 5	German Parts Specialists U.k Ltd	S1517 No 17: Vehicle Depollution Facility	392702	404261	OL8 1UP	16 01 21*	MRS	Vehicle depollution facility	Staffordshire	Staffordshire	West Midlands	Recovery	R04	1.2	08 - Discarded equipment
North West	Greater Manchester	Salford	Salford	50155	Kenny Waste Management Ltd	Kenny Waste Management Ltd	A9 : Hazardous Waste Transfer Station	371063	404094	M38 6PT	17 01 01	Transfer	Haz Waste Transfer	Manchester	Manchester	North West	Recovery	R05	461.54			North West	Greater Manchester	Oldham	Oldham	403975	Unit 5	German Parts Specialists U.k Ltd	S1517 No 17: Vehicle Depollution Facility	392702	404261	OL8 1UP	16 06 01*	MRS	Vehicle depollution facility	Staffordshire	Staffordshire	West Midlands	Recovery	R04	2.06	08 - Discarded equipment
North West	Greater Manchester	Salford	Salford	50155	Kenny Waste Management Ltd	Kenny Waste Management Ltd	A9 : Hazardous Waste Transfer Station	371063	404094	M38 6PT	17 06 04	Transfer	Haz Waste Transfer	Manchester	Manchester	North West	Recovery	R03	500.85			North West	Greater Manchester	Oldham	Oldham	403975	Unit 5	German Parts Specialists U.k Ltd	S1517 No 17: Vehicle Depollution Facility	392702	404261	OL8 1UP	17 04 01	MRS	Vehicle depollution facility	Staffordshire	Staffordshire	West Midlands	Recovery	R04	0.22	06 - Metallic wastes
North West	Greater Manchester	Salford	Salford	50155	Kenny Waste Management Ltd	Kenny Waste Management Ltd	A9 : Hazardous Waste Transfer Station	371063	404094	M38 6PT	17 02 03	Transfer	Haz Waste Transfer	Manchester	Manchester	North West	Recovery	R03	525.52			North West	Greater Manchester	Stockport	Stockport	404234	Reddish Car Spares Ltd	Reddish Car Spares Ltd	S1517 No 17: Vehicle Depollution Facility	389200	394881	SK5 6YZ	16 01 04*	MRS	Vehicle depollution facility	Stockport	Stockport	North West	Recovery	R04	62.41	08 - Discarded equipment
North West	Greater Manchester	Salford	Salford	50155	Kenny Waste Management Ltd	Kenny Waste Management Ltd	A9 : Hazardous Waste Transfer Station	371063	404094	M38 6PT	17 02 01	Transfer	Haz Waste Transfer	Manchester	Manchester	North West	Recovery	R03	2041.68			North West	Greater Manchester	Manchester	Manchester	102497	I J Kayes Scrap Metal	Cornbrook Metal Recycling Ltd	S1518 No 18: Metal recycling, vehicle storage & depollution	388364	394702	M19 3BJ	16 01 04*	MRS	Metal Recycling	Manchester	Manchester	North West	Recovery	R04	5444.4	08 - Discarded equipment
North West	Greater Manchester	Salford	Salford	50155	Kenny Waste Management Ltd	Kenny Waste Management Ltd	A9 : Hazardous Waste Transfer Station	371063	404094	M38 6PT	17 08 02	Transfer	Haz Waste Transfer	Manchester	Manchester	North West	Recovery	R03	2840.76			North West	Greater Manchester	Manchester	Manchester	102497	I J Kayes Scrap Metal	Cornbrook Metal Recycling Ltd	S1518 No 18: Metal recycling, vehicle storage & depollution	388364	394702	M19 3BJ	16 01 17	MRS	Metal Recycling	Manchester	Manchester	North West	Recovery	R04	4424.53	06 - Metallic wastes
North West	Greater Manchester	Salford	Salford	50155	Kenny Waste Management Ltd	Kenny Waste Management Ltd	A9 : Hazardous Waste Transfer Station	371063	404094	M38 6PT	17 01 07	Transfer	Haz Waste Transfer	Manchester	Manchester	North West	Recovery	R05	3474.15			North West	Greater Manchester	Manchester	Manchester	102497	I J Kayes Scrap Metal	Cornbrook Metal Recycling Ltd	S1518 No 18: Metal recycling, vehicle storage & depollution	388364	394702	M19 3BJ	16 06 01*	MRS	Metal Recycling	Manchester	Manchester	North West	Recovery	R04	254.829	08 - Discarded equipment
North West	Greater Manchester	Salford	Salford	50155	Kenny Waste Management Ltd	Kenny Waste Management Ltd	A9 : Hazardous Waste Transfer Station	371063	404094	M38 6PT	17 05 04	Transfer	Haz Waste Transfer	Manchester	Manchester	North West	Recovery	R05	3748.98			North West	Greater Manchester	Bury	Bury	103357	Mintech Spares U K Limited	Mintech Spares U K Limited	SR2011 No3 : Vehicle Depollution Facility <5000 tps	379492	409293	BL9 9NG	16 01 04*	MRS	Vehicle depollution facility	Bury	Bury	North West	Recovery	R04	3.2	08 - Discarded equipment
North West	Greater Manchester	Salford	Salford	50155	Kenny Waste Management Ltd	Kenny Waste Management Ltd	A9 : Hazardous Waste Transfer Station	371063	404094	M38 6PT	17 09 04	Transfer	Haz Waste Transfer	Manchester	Manchester	North West	Recovery	R03	114280			North West	Greater Manchester	Bury	Bury	103357	Mintech Spares U K Limited	Mintech Spares U K Limited	SR2011 No3 : Vehicle Depollution Facility <5000 tps	379492	409293	BL9 9NG	16 01 06	MRS	Vehicle depollution facility	Bury	Bury	North West	Recovery	R04	146.93	08 - Discarded equipment
North West	Greater Manchester	Tameside	Tameside	406110	Kenny Waste Management Ltd	Kenny Waste Management Ltd	S1510 No 10: 75kte HCI Waste TS + treatment + asbestos	391883	397640	M34 5HG	17 02 02	Treatment	Non Haz Waste Transfer / Treatment	Manchester	Manchester	North West	Recovery	R05	2.64			North West	Greater Manchester	Bury	Bury	103357	Mintech Spares U K Limited	Mintech Spares U K Limited	SR2011 No3 : Vehicle Depollution Facility <5000 tps	379492	409293	BL9 9NG	17 04 01	MRS	Vehicle depollution facility	Bury	Bury	North West	Recovery	R04	0.007	06 - Metallic wastes
North West	Greater Manchester	Tameside	Tameside	406110	Kenny Waste Management Ltd	Kenny Waste Management Ltd	S1510 No 10: 75kte HCI Waste TS + treatment + asbestos	391883	397640	M34 5HG	17 02 03	Treatment	Non Haz Waste Transfer / Treatment	Manchester	Manchester	North West	Recovery	R03	5.42			North West	Greater Manchester	Bury	Bury	103357	Mintech Spares U K Limited	Mintech Spares U K Limited	SR2011 No3 : Vehicle Depollution Facility <5000 tps	379492	409293	BL9 9NG	17 04 02	MRS	Vehicle depollution facility	Bury	Bury	North West	Recovery	R04	6.191	06 - Metallic wastes
North West	Greater Manchester	Tameside	Tameside	406110	Kenny Waste Management Ltd	Kenny Waste Management Ltd	S1510 No 10: 75kte HCI Waste TS + treatment + asbestos	391883	397640	M34 5HG	17 05 04	Treatment	Non Haz Waste Transfer / Treatment	Manchester	Manchester	North West	Recovery	R05	8.4			North West	Greater Manchester	Bury	Bury	103357	Mintech Spares U K Limited	Mintech Spares U K Limited	SR2011 No3 : Vehicle Depollution Facility <5000 tps	379492	409293	BL9 9NG	17 04 03	MRS	Vehicle depollution facility	Bury	Bury	North West	Recovery	R04	0.01	06 - Metallic wastes
North West	Greater Manchester	Tameside	Tameside	406110	Kenny Waste Management Ltd	Kenny Waste Management Ltd	S1510 No 10: 75kte HCI Waste TS + treatment + asbestos	391883	397640	M34 5HG	17 04 05	Treatment	Non Haz Waste Transfer / Treatment	Manchester	Manchester	North West	Recovery	R04	11.08			North West	Greater Manchester	Bury	Bury	103357	Mintech Spares U K Limited	Mintech Spares U K Limited	SR2011 No3 : Vehicle Depollution Facility <5000 tps	379492	409293	BL9 9NG	17 04 05	MRS	Vehicle depollution facility	Bury	Bury	North West	Recovery	R04	17.53	06 - Metallic wastes
North West	Greater Manchester	Tameside	Tameside	406110	Kenny Waste Management Ltd	Kenny Waste Management Ltd	S1510 No 10: 75kte HCI Waste TS + treatment + asbestos	391883	397640	M34 5HG	17 01 02	Treatment	Non Haz Waste Transfer / Treatment	Manchester	Manchester	North West	Recovery	R05	28.3			North West	Greater Manchester	Bury	Bury	103357	Mintech Spares U K Limited	Mintech Spares U K Limited	SR2011 No3 : Vehicle Depollution Facility <5000 tps	379492	409293	BL9 9NG	17 04 07	MRS	Vehicle depollution facility	Bury	Bury	North West	Recovery	R04	0.734	06 - Metallic wastes
North West	Greater Manchester	Tameside	Tameside	406110	Kenny Waste Management Ltd	Kenny Waste Management Ltd	S1510 No 10: 75kte HCI Waste TS + treatment + asbestos	391883	397640	M34 5HG	17 03 02	Treatment	Non Haz Waste Transfer / Treatment	Manchester	Manchester	North West	Recovery	R05	86.26			North West	Greater Manchester	Bury	Bury	103357	Mintech Spares U K Limited	Mintech Spares U K Limited	SR2011 No3 : Vehicle Depollution Facility <5000 tps	379492	409293	BL9 9NG	19 12 02	MRS	Vehicle depollution facility	Bury	Bury	North West	Recovery	R04	12.72	06 - Metallic wastes
North West	Greater Manchester	Tameside	Tameside	406110	Kenny Waste Management Ltd	Kenny Waste Management Ltd	S1510 No 10: 75kte HCI Waste TS + treatment + asbestos	391883	397640	M34 5HG	17 04 07	Treatment	Non Haz Waste Transfer / Treatment	Manchester	Manchester	North West	Recovery	R04	100.51			North West	Greater Manchester	Bury	Bury	103357	Mintech Spares U K Limited	Mintech Spares U K Limited	SR2011 No3 : Vehicle Depollution Facility <5000 tps	379492	409293	BL9 9NG	19 12 03	MRS	Vehicle depollution facility	Bury	Bury	North West	Recovery	R04	12.35	06 - Metallic wastes
North West	Greater Manchester	Tameside	Tameside	406110	Kenny Waste Management Ltd	Kenny Waste Management Ltd	S1510 No 10: 75kte HCI Waste TS + treatment + asbestos	391883	397640	M34 5HG	17 06 04	Treatment	Non Haz Waste Transfer / Treatment	Manchester	Manchester	North West	Recovery	R03	191.2			North West	Greater Manchester	Manchester	Manchester	101518	A S Waste Removals Ltd	A S Waste Removals Ltd	SR2011 No3 : Vehicle Depollution Facility <5000 tps	387591	397868	M11 2AZ	13 02 05*	MRS	Vehicle depollution facility	Lancashire	Lancashire	North West	Recovery	R03	600	01 - Chemical compound wastes
North West	Greater Manchester	Tameside	Tameside	406110	Kenny Waste Management Ltd	Kenny Waste Management Ltd	S1510 No 10: 75kte HCI Waste TS + treatment + asbestos	391883	397640	M34 5HG	17 01 01	Treatment	Non Haz Waste Transfer / Treatment	Manchester	Manchester	North West	Recovery	R05	217.44			North West	Greater Manchester	Manchester	Manchester	101518	A S Waste Removals Ltd	A S Waste Removals Ltd	SR2011 No3 : Vehicle Depollution Facility <5000 tps	387591	397868	M11 2AZ	16 01 14*	MRS	Vehicle depollution facility	Lancashire	Lancashire	North West	Recovery	R03	410	01 - Chemical compound wastes
North West	Greater Manchester	Tameside	Tameside	406110	Kenny Waste Management Ltd	Kenny Waste Management Ltd	S1510 No 10: 75kte HCI Waste TS + treatment + asbestos	391883	397640	M34 5HG	17 02 01	Treatment	Non Haz Waste Transfer / Treatment	Manchester	Manchester	North West	Recovery	R03	606.44			North West	Greater Manchester	Manchester	Manchester	101518	A S Waste Removals Ltd	A S Waste Removals Ltd	SR2011 No3 : Vehicle Depollution Facility <5000 tps	387591	397868	M11 2AZ	16 01 21*	MRS	Vehicle depollution facility	Lancashire	Lancashire	North West	Recovery	R03	70	08 - Discarded equipment
North West	Greater Manchester	Tameside	Tameside	406110	Kenny Waste Management Ltd	Kenny Waste Management Ltd	S1510 No 10: 75kte HCI Waste TS + treatment + asbestos	391883	397640	M34 5HG	17 08 02	Treatment	Non Haz Waste Transfer / Treatment	Manchester	Manchester	North West	Recovery	R03	1569.45			North West	Greater Manchester	Oldham	Oldham	104840	Dronsfield Limited	Dronsfields Limited	SR2011 No3 : Vehicle Depollution Facility <5000 tps	396818	405374	OL4 4DB	13 02 05*	MRS	Vehicle depollution facility	Lancashire	Lancashire	North West	Recovery	R02	1.16	01 - Chemical compound wastes
North West	Greater Manchester	Tameside	Tameside	406110	Kenny Waste Management Ltd	Kenny Waste Management Ltd	S1510 No 10: 75kte HCI Waste TS + treatment + asbestos	391883	397640	M34 5HG	17 01 07	Treatment	Non Haz Waste Transfer / Treatment	Manchester	Manchester	North West	Recovery	R05	1705.98			North West	Greater Manchester	Oldham	Oldham	104840	Dronsfield Limited	Dronsfields Limited	SR2011 No3 : Vehicle Depollution Facility <5000 tps	396818	405374	OL4 4DB	16 01 03	MRS	Vehicle depollution facility	Lancashire	Lancashire	North West	Recovery	R05	3.55	07 - Non-metallic wastes
North West	Greater Manchester	Tameside	Tameside	406110	Kenny Waste Management Ltd	Kenny Waste Management Ltd	S1510 No 10: 75kte HCI Waste TS + treatment + asbestos	391883	397640	M34 5HG	17 09 04	Treatment	Non Haz Waste Transfer / Treatment	Manchester	Manchester	North West	Recovery	R03	53567			North West	Greater Manchester	Tameside	Tameside	50266	Stalybridge Auto Salvage Ltd	Mr Stanley Parkinson & Mr Peter Hallas	SR2011 No3 : Vehicle Depollution Facility <5000 tps	395328	397987	SK15 1TH	16 01 03	MRS	Vehicle depollution facility	Lancashire	Lancashire	North West	Recovery	R06	4.9	07 - Non-metallic wastes
North West	Greater Manchester	Wigan	Wigan	JP3238RX	Kirkless Materials Recycling Facility -EPR/DB3601GP	FCC Waste Services (UK) Limited	T11 : Haz waste transfer/treatment installation	361200	405700	WN2 2PP	17 08 02	Treatment	Haz Waste Transfer / Treatment	Wigan	Wigan	North West	Recovery	R05	32.64			North West	Greater Manchester	Manchester	Manchester	101518	A S Waste Removals Ltd	A S Waste Removals Ltd	SR2011 No3 : Vehicle Depollution Facility <5000 tps	387591	397868	M11 2AZ	20 03 01	MRS	Vehicle depollution facility	Leicestershire	Leicestershire	East Midlands	Landfill	D05	27500	10 - Mixed ordinary wastes
North West	Greater Manchester	Wigan	Wigan	JP3238RX	Kirkless Materials Recycling Facility -EPR/DB3601GP	FCC Waste Services (UK) Limited	T11 : Haz waste transfer/treatment installation	361200	405700	WN2 2PP	17 08 02	Treatment	Haz Waste Transfer / Treatment	Wigan	Wigan	North West	Recovery	R05	88.26			North West	Greater Manchester	Oldham	Oldham	402551	Japs Auto Spares	Japs Auto Spares Oldham Ltd	SR2011 No3 : Vehicle Depollution Facility <5000 tps	391426	404728	OL9 7TQ	13 02 08*	MRS	Vehicle depollution facility	Liverpool	Liverpool	North West	Recovery	R09	0.8	01 - Chemical compound wastes
North West	Greater Manchester	Wigan	Wigan	JP3238RX	Kirkless Materials Recycling Facility -EPR/DB3601GP	FCC Waste Services (UK) Limited	T11 : Haz waste transfer/treatment installation	361200	405700	WN2 2PP	17 09 04	Treatment	Haz Waste Transfer / Treatment	Wigan	Wigan	North West	Recovery	R05	607.54			North West	Greater Manchester	Manchester	Manchester	104837	Hygrade Motor Spares	Mr Mohammed Qadeer & Mr Shafqut Ali	SR2011 No3 : Vehicle Depollution Facility <5000 tps	388292	400687	M40 1EL	16 01 06	MRS	Vehicle depollution facility	Manchester	Manchester	North West	Recovery	R04	71	08 - Discarded equipment
North West	Greater Manchester	Wigan	Wigan	JP3238RX	Kirkless Materials Recycling Facility -EPR/DB3601GP	FCC Waste Services (UK) Limited	T11 : Haz waste transfer/treatment installation	361200	405700	WN2 2PP	17 09 04	Treatment	Haz Waste Transfer / Treatment	Wigan	Wigan	North West	Recovery	R05	2188.88			North West	Greater Manchester	Oldham	Oldham	104627	Crown Auto Parts	Ahmed Mohammed	SR2011 No3 : Vehicle Depollution Facility <5000 tps	393301	406386	OL1 4AE	16 01 06	MRS	Vehicle depollution facility	Manchester	Manchester	North West	Recovery	R04	84.1	08 - Discarded equipment
North West	Greater Manchester	Trafford	Trafford	406767	Land Off Isherwood Road	J. Fisher & Sons Limited	SR2010 No12 : Treatment of waste to produce soil <75,000 tpy	374304	392493	M31 4BH	17 03 02	Treatment	Physical Treatment	Merseyside	Merseyside (WPA not codeable)	North West	Recovery	R05.03.01	7875			North West	Greater Manchester	Oldham	Oldham	104627	Crown Auto Parts	Ahmed Mohammed	SR2011 No3 : Vehicle Depollution Facility <5000 tps	393301	406386	OL1 4AE	16 06 01*	MRS	Vehicle depollution facility	Manchester	Manchester	North West	Recovery	R06	0.528	08 - Discarded equipment
North West	Greater Manchester	Trafford	Trafford	406767	Land Off Isherwood Road	J. Fisher & Sons Limited	SR2010 No12 : Treatment of waste to produce soil <75,000 tpy	374304	392493	M31 4BH	17 03 02	Treatment	Physical Treatment	Wigan	Wigan	North West	Recovery	R05.03.01	7880			North West	Greater Manchester	Oldham	Oldham	104840	Dronsfield Limited	Dronsfields Limited	SR2011 No3 : Vehicle Depollution Facility <5000 tps	396818	405374	OL4 4DB	16 01 04*	MRS	Vehicle depollution facility	Manchester	Manchester	North West	Recovery	R04	485.26	08 - Discarded equipment
North West	Greater Manchester	Trafford	Trafford	406767	Land Off Isherwood Road	J. Fisher & Sons Limited	SR2010 No12 : Treatment of waste to produce soil <75,000 tpy	374304	392493	M31 4BH	17 03 02	Treatment	Physical Treatment	Manchester	Manchester	North West	Recovery	R05.03.01	16920			North West	Greater Manchester	Oldham	Oldham	104840	Dronsfield Limited	Dronsfields Limited	SR2011 No3 : Vehicle Depollution Facility <5000 tps	396818	405374	OL4 4DB	16 06 01*	MRS	Vehicle depollution facility	Manchester	Manchester	North West	Recovery	R04	4.25	08 - Discarded equipment
North West	Greater Manchester	Trafford	Trafford	406767	Land Off Isherwood Road	J. Fisher & Sons Limited	SR2010 No12 : Treatment of waste to produce soil <75,000 tpy	374304	392493	M31 4BH	17 03 02	Treatment	Physical Treatment	North West	North West (WPA Not codeable)	North West	Recovery	R05.03.01	18190			North West	Greater Manchester	Oldham	Oldham	401746	A1 German Breakers	Zafran Mohammed	SR2011 No3 : Vehicle Depollution Facility <5000 tps	390775	403250	OL9 7HQ	16 01 06	MRS	Vehicle depollution facility	Manchester	Manchester	North West	Recovery	R04	22	08 - Discarded equipment
North West	Greater Manchester	Salford	Salford	401005	Land To Rear Of 659 Eccles	P P O' Connor Group Limited	A16 : Physical Treatment Facility	378966	398270	M50 1DA	17 05 04	Treatment	Physical Treatment	North West	North West (WPA Not codeable)	North West	Recovery	R05	16435			North West	Greater Manchester	Oldham	Oldham	402551	Japs Auto Spares	Japs Auto Spares Oldham Ltd	SR2011 No3 : Vehicle Depollution Facility <5000 tps	391426	404728	OL9 7TQ	16 01 06	MRS	Vehicle depollution facility	Manchester	Manchester	North West	Recovery	R04	54.52	08 - Discarded equipment
North West	Greater Manchester	Salford	Salford	401005	Land To Rear Of 659 Eccles	P P O' Connor Group Limited	A16 : Physical Treatment Facility	378966	398270	M50 1DA	17 01 07	Treatment	Physical Treatment	North West	North West (WPA Not codeable)	North West	Recovery	R05	141014			North West	Greater Manchester	Oldham	Oldham	402551	Japs Auto Spares	Japs Auto Spares Oldham Ltd	SR2011 No3 : Vehicle Depollution Facility <5000 tps	391426	404728	OL9 7TQ	16 06 01*	MRS	Vehicle depollution facility	Manchester	Manchester	North West	Recovery	R04	0.65	08 - Discarded equipment
North West	Greater Manchester	Stockport	Stockport	101547	Marple Skip Service	Hatton Jonathon	S0803 : HCI Waste TS + treatment	394034	388713	SK6 7EH	17 01 07	Treatment	Non Haz Waste Transfer / Treatment	Cheshire East	Cheshire East	North West	Recovery	R05	560			North West	Greater Manchester	Salford	Salford	100526	Barlow Street Auto Breakers Ltd	Barlow Street Auto Breakers Limited	SR2011 No3 : Vehicle Depollution Facility <5000 tps	373633	403649	M28 3BQ	13 02 08*	MRS	Vehicle depollution facility	Manchester	Manchester	North West	Recovery	R09	0.5	01 - Chemical compound wastes
North West	Greater Manchester	Stockport	Stockport	101547	Marple Skip Service	Hatton Jonathon	S0803 : HCI Waste TS + treatment	394034	388713	SK6 7EH	17 05 04	Treatment	Non Haz Waste Transfer / Treatment	Cheshire East	Cheshire East	North West	Recovery	R05	1020			North West	Greater Manchester	Salford	Salford	100526	Barlow Street Auto Breakers Ltd	Barlow Street Auto Breakers Limited	SR2011 No3 : Vehicle Depollution Facility <5000 tps	373633	403649	M28 3BQ	16 01 06	MRS	Vehicle depollution facility	Manchester	Manchester	North West	Recovery	R04	40	08 - Discarded equipment
North West	Greater Manchester	Stockport	Stockport	101547	Marple Skip Service	Hatton Jonathon	S0803 : HCI Waste TS + treatment	394034	388713	SK6 7EH	17 09 04	Treatment	Non Haz Waste Transfer / Treatment	Cheshire East	Cheshire East	North West	Recovery	R03	6420			North West	Greater Manchester	Wigan	Wigan	50373	Hart Street Garage	Speak William	SR2011 No3 : Vehicle Depollution Facility <5000 tps	370410	401910	M29 8NN	16 01 03	MRS	Vehicle depollution facility	Manchester	Manchester	North West	Recovery	R04	7	07 - Non-metallic wastes
North West	Greater Manchester	Wigan	Wigan	210126	Morleys Quarry	Astley Sand & Aggregates Limited	L05 : Inert LF	368490	398697	M29 7EW	17 05 04	Landfill	Inert LF	Manchester	Manchester	North West	Recovery	R05	1605			North West	Greater Manchester	Wigan	Wigan	50373	Hart Street Garage	Speak William	SR2011 No3 : Vehicle Depollution Facility <5000 tps	370410	401910	M29 8NN	16 01 06	MRS	Vehicle depollution facility	Manchester	Manchester	North West	Recovery	R04	579	08 - Discarded equipment
North West	Greater Manchester	Wigan	Wigan	210126	Morleys Quarry	Astley Sand & Aggregates Limited	L05 : Inert LF	368490	398697	M29 7EW	17 05 04	Landfill	Inert LF	Cheshire East	Cheshire East	North West	Recovery	R05.07	8475			North West	Greater Manchester	Wigan	Wigan	50373	Hart Street Garage	Speak William	SR2011 No3 : Vehicle Depollution Facility <5000 tps	370410	401910	M29 8NN	16 01 17	MRS	Vehicle depollution facility	Manchester	Manchester	North West	Recovery	R04	65	06 - Metallic wastes
North West	Greater Manchester	Manchester	Manchester	RP3836QY	North Manchester MBT	SUEZ Recycling and Recovery UK Ltd	T03 : Other Biological Treatment installation	388170	400990	M40 3EZ	17 01 07	Treatment	Biological Treatment	Manchester	Manchester	North West	Recovery	R05.01	137.38			North West	Greater Manchester	Oldham	Oldham	103907	Prestige Allparts Ltd	Prestige Allparts Ltd	SR2011 No3 : Vehicle Depollution Facility <5000 tps	393425	407078	OL2 6HS	13 02 08*	MRS	Vehicle depollution facility	Merseyside	Merseyside (WPA not codeable)	North West	Recovery	R09	0.4	01 - Chemical compound wastes
North West	Greater Manchester	Bolton	Bolton	103424	Oasis Processors Ltd	Oasis Processors Ltd	S1214 : Metal recycling, vehicle storage, depollution	373290	407980	BL1 1RP	17 04 03	MRS	Metal Recycling	Bolton	Bolton	North West	Recovery	R04	354.556			North West	Greater Manchester	Oldham	Oldham	103907	Prestige Allparts Ltd	Prestige Allparts Ltd	SR2011 No3 : Vehicle Depollution Facility <5000 tps	393425	407078	OL2 6HS	16 01 21*	MRS	Vehicle depollution facility	Merseyside	Merseyside (WPA not codeable)	North West	Recovery	R04	0.65	08 - Discarded equipment
North West	Greater Manchester	Bolton	Bolton	103424	Oasis Processors Ltd	Oasis Processors Ltd	S1214 : Metal recycling, vehicle storage, depollution	373290	407980	BL1 1RP	17 04 02	MRS	Metal Recycling	Bolton	Bolton	North West	Recovery	R04	712.22			North West	Greater Manchester	Oldham	Oldham	103907	Prestige Allparts Ltd	Prestige Allparts Ltd	SR2011 No3 : Vehicle Depollution Facility <5000 tps	393425	407078	OL2 6HS	16 06 01*	MRS	Vehicle depollution facility	Merseyside	Merseyside (WPA not codeable)	North West	Recovery	R04	7.76	08 - Discarded equipment
North West	Greater Manchester	Bolton	Bolton	103424	Oasis Processors Ltd	Oasis Processors Ltd	S1214 : Metal recycling, vehicle storage, depollution	373290	407980	BL1 1RP	17 04 11	MRS	Metal Recycling	Bolton	Bolton	North West	Recovery	R04	1216.88			North West	Greater Manchester	Oldham	Oldham	103907	Prestige Allparts Ltd	Prestige Allparts Ltd	SR2011 No3 : Vehicle Depollution Facility <5000 tps	393425	407078	OL2 6HS	19 12 02	MRS	Vehicle depollution facility	Merseyside	Merseyside (WPA not codeable)	North West	Recovery	R04	500	06 - Metallic wastes
North West	Greater Manchester	Bolton	Bolton	103424	Oasis Processors Ltd	Oasis Processors Ltd	S1214 : Metal recycling, vehicle storage, depollution	373290	407980	BL1 1RP	17 04 01	MRS	Metal Recycling	Bolton	Bolton	North West	Recovery	R04	1286.37			North West	Greater Manchester	Oldham	Oldham	102457	Seat & Skoda Breakers	Ahmad Nabeel	SR2011 No3 : Vehicle Depollution Facility <5000 tps	394135	408666	OL2 8QL	16 01 06	MRS	Vehicle depollution facility	Rochdale	Rochdale	North West	Recovery	R04	7	08 - Discarded equipment
North West	Greater Manchester	Stockport	Stockport	210070	Offerton Sand And Gravel Landfill	Offerton Sand And Gravel Ltd	L05 : Inert LF	392816	388801	SK2 5EU	17 01 01	Landfill	Inert LF	Manchester	Manchester	North West	Recovery	R05	2893			North West	Greater Manchester	Tameside	Tameside	50266	Stalybridge Auto Salvage Ltd	Mr Stanley Parkinson & Mr Peter Hallas	SR2011 No3 : Vehicle Depollution Facility <5000 tps	395328	397987	SK15 1TH	16 01 21*	MRS	Vehicle depollution facility	Stafford	Staffordshire	West Midlands	Recovery	R08	8.84	08 - Discarded equipment
North West	Greater Manchester	Stockport	Stockport	210070	Offerton Sand And Gravel Landfill	Offerton Sand And Gravel Ltd	L05 : Inert LF	392816	388801	SK2 5EU	17 05 04	Landfill	Inert LF	Manchester	Manchester	North West	Recovery	R05	16031			North West	Greater Manchester	Tameside	Tameside	50266	Stalybridge Auto Salvage Ltd	Mr Stanley Parkinson & Mr Peter Hallas	SR2011 No3 : Vehicle Depollution Facility <5000 tps	395328	397987	SK15 1TH	13 02 05*	MRS	Vehicle depollution facility	Stockport	Stockport	North West	Recovery	R09	5.751	01 - Chemical compound wastes
North West	Greater Manchester	Tameside	Tameside	50222	Old Station Goods Yard	Premier Waste Services ( U K ) Ltd	A11 : Household, Commercial & Industrial Waste Transfer Stn	395586	395533	SK14 2JP	17 01 07	Transfer	Non-Haz Waste Transfer	Manchester	Manchester	North West	Recovery	R03.05	520			North West	Greater Manchester	Tameside	Tameside	50266	Stalybridge Auto Salvage Ltd	Mr Stanley Parkinson & Mr Peter Hallas	SR2011 No3 : Vehicle Depollution Facility <5000 tps	395328	397987	SK15 1TH	16 01 04*	MRS	Vehicle depollution facility	Tameside	Tameside	North West	Recovery	R04	1278	08 - Discarded equipment
North West	Greater Manchester	Tameside	Tameside	50222	Old Station Goods Yard	Premier Waste Services ( U K ) Ltd	A11 : Household, Commercial & Industrial Waste Transfer Stn	395586	395533	SK14 2JP	17 02 01	Transfer	Non-Haz Waste Transfer	Manchester	Manchester	North West	Recovery	R03	785			North West	Greater Manchester	Tameside	Tameside	50266	Stalybridge Auto Salvage Ltd	Mr Stanley Parkinson & Mr Peter Hallas	SR2011 No3 : Vehicle Depollution Facility <5000 tps	395328	397987	SK15 1TH	16 06 01*	MRS	Vehicle depollution facility	Tameside	Tameside	North West	Recovery	R06	20.05	08 - Discarded equipment
North West	Greater Manchester	Tameside	Tameside	50222	Old Station Goods Yard	Premier Waste Services ( U K ) Ltd	A11 : Household, Commercial & Industrial Waste Transfer Stn	395586	395533	SK14 2JP	17 09 04	Transfer	Non-Haz Waste Transfer	Manchester	Manchester	North West	Recovery	R03	3425			North West	Greater Manchester	Trafford	Trafford	ZP3639WZ	Tenax Road, Trafford Park EPR/ZP3639WZ	S. NORTON & CO LIMITED	TM1 : Metal Recycling installation	378810	397270		19 12 12	MRS	Metal Recycling	Birmingham	Birmingham City	West Midlands	Recovery	R05	715.42	10 - Mixed ordinary wastes
North West	Greater Manchester	Bolton	Bolton	104648	Over Hulton H W R C And T L S	Suez Recycling And Recovery U K Ltd	A13 : Household Waste Amenity Site	370498	404819	BL5 1DG	17 01 07	Transfer	CA Site	Manchester	Manchester	North West	Landfill	D01	1.18			North West	Greater Manchester	Trafford	Trafford	ZP3639WZ	Tenax Road, Trafford Park EPR/ZP3639WZ	S. NORTON & CO LIMITED	TM1 : Metal Recycling installation	378810	397270		19 12 12	MRS	Metal Recycling	Blackburn with Darwen	Blackburn with Darwen	North West	Recovery	R05	1476.12	10 - Mixed ordinary wastes
North West	Greater Manchester	Bolton	Bolton	104648	Over Hulton H W R C And T L S	Suez Recycling And Recovery U K Ltd	A13 : Household Waste Amenity Site	370498	404819	BL5 1DG	17 08 02	Transfer	CA Site	Bolton	Bolton	North West	Landfill	D01	1.88			North West	Greater Manchester	Trafford	Trafford	ZP3639WZ	Tenax Road, Trafford Park EPR/ZP3639WZ	S. NORTON & CO LIMITED	TM1 : Metal Recycling installation	378810	397270		19 12 04	MRS	Metal Recycling	Bolton	Bolton	North West	Recovery	R05	48.96	07 - Non-metallic wastes
North West	Greater Manchester	Bolton	Bolton	104648	Over Hulton H W R C And T L S	Suez Recycling And Recovery U K Ltd	A13 : Household Waste Amenity Site	370498	404819	BL5 1DG	17 08 02	Transfer	CA Site	Sandwell	Sandwell	West Midlands	Landfill	D01	2.5			North West	Greater Manchester	Trafford	Trafford	ZP3639WZ	Tenax Road, Trafford Park EPR/ZP3639WZ	S. NORTON & CO LIMITED	TM1 : Metal Recycling installation	378810	397270		19 12 12	MRS	Metal Recycling	Bolton	Bolton	North West	Recovery	R05	72383.1	10 - Mixed ordinary wastes
North West	Greater Manchester	Bolton	Bolton	104648	Over Hulton H W R C And T L S	Suez Recycling And Recovery U K Ltd	A13 : Household Waste Amenity Site	370498	404819	BL5 1DG	17 01 07	Transfer	CA Site	Bolton	Bolton	North West	Landfill	D01	25.66			North West	Greater Manchester	Trafford	Trafford	ZP3639WZ	Tenax Road, Trafford Park EPR/ZP3639WZ	S. NORTON & CO LIMITED	TM1 : Metal Recycling installation	378810	397270		13 07 03*	MRS	Metal Recycling	Bristol, City of	Bristol City	South West	Recovery	R09	57.66	01 - Chemical compound wastes
North West	Greater Manchester	Bolton	Bolton	104648	Over Hulton H W R C And T L S	Suez Recycling And Recovery U K Ltd	A13 : Household Waste Amenity Site	370498	404819	BL5 1DG	17 01 07	Transfer	CA Site	Bolton	Bolton	North West	Landfill	D01	27.42			North West	Greater Manchester	Trafford	Trafford	ZP3639WZ	Tenax Road, Trafford Park EPR/ZP3639WZ	S. NORTON & CO LIMITED	TM1 : Metal Recycling installation	378810	397270		16 01 03	MRS	Metal Recycling	Bury	Bury	North West	Recovery	R05	1.98	07 - Non-metallic wastes
North West	Greater Manchester	Bolton	Bolton	104648	Over Hulton H W R C And T L S	Suez Recycling And Recovery U K Ltd	A13 : Household Waste Amenity Site	370498	404819	BL5 1DG	17 08 02	Transfer	CA Site	Bolton	Bolton	North West	Landfill	D05	57.34			North West	Greater Manchester	Trafford	Trafford	ZP3639WZ	Tenax Road, Trafford Park EPR/ZP3639WZ	S. NORTON & CO LIMITED	TM1 : Metal Recycling installation	378810	397270		19 12 12	MRS	Metal Recycling	Calderdale	Calderdale	Yorks & Humber	Recovery	R05	30.9	10 - Mixed ordinary wastes
North West	Greater Manchester	Bury	Bury	120080	Park House	PARK HOUSE SERVICES NW LIMITED	S0811 : Inert & excavation Waste TS + treatment	380311	411613	BL9 5BQ	17 01 07	Treatment	Inert Waste Transfer / Treatment	Burnley	Lancashire	North West	Recovery	R05.06.02	8			North West	Greater Manchester	Trafford	Trafford	ZP3639WZ	Tenax Road, Trafford Park EPR/ZP3639WZ	S. NORTON & CO LIMITED	TM1 : Metal Recycling installation	378810	397270		13 02 08*	MRS	Metal Recycling	North West	North West (WPA Not codeable)	North West	Recovery	R09	7.86	01 - Chemical compound wastes
North West	Greater Manchester	Bury	Bury	120080	Park House	PARK HOUSE SERVICES NW LIMITED	S0811 : Inert & excavation Waste TS + treatment	380311	411613	BL9 5BQ	17 01 07	Treatment	Inert Waste Transfer / Treatment	Blackburn with Darwen	Blackburn with Darwen	North West	Recovery	R05.06.02	16			North West	Greater Manchester	Trafford	Trafford	ZP3639WZ	Tenax Road, Trafford Park EPR/ZP3639WZ	S. NORTON & CO LIMITED	TM1 : Metal Recycling installation	378810	397270		19 10 04	MRS	Metal Recycling	North West	North West (WPA Not codeable)	North West	Landfill	D01	5664.52	10 - Mixed ordinary wastes
North West	Greater Manchester	Bury	Bury	120080	Park House	PARK HOUSE SERVICES NW LIMITED	S0811 : Inert & excavation Waste TS + treatment	380311	411613	BL9 5BQ	17 01 07	Treatment	Inert Waste Transfer / Treatment	Cheshire East	Cheshire East	North West	Recovery	R05.06.02	16			North West	Greater Manchester	Trafford	Trafford	ZP3639WZ	Tenax Road, Trafford Park EPR/ZP3639WZ	S. NORTON & CO LIMITED	TM1 : Metal Recycling installation	378810	397270		19 12 03	MRS	Metal Recycling	North West	North West (WPA Not codeable)	North West	Recovery	R04	5.06	06 - Metallic wastes
North West	Greater Manchester	Bury	Bury	120080	Park House	PARK HOUSE SERVICES NW LIMITED	S0811 : Inert & excavation Waste TS + treatment	380311	411613	BL9 5BQ	17 03 02	Treatment	Inert Waste Transfer / Treatment	Liverpool	Liverpool	North West	Recovery	R05.06.02	16			North West	Greater Manchester	Trafford	Trafford	ZP3639WZ	Tenax Road, Trafford Park EPR/ZP3639WZ	S. NORTON & CO LIMITED	TM1 : Metal Recycling installation	378810	397270		19 12 12	MRS	Metal Recycling	North West	North West (WPA Not codeable)	North West	Recovery	R05	1665.68	10 - Mixed ordinary wastes
North West	Greater Manchester	Bury	Bury	120080	Park House	PARK HOUSE SERVICES NW LIMITED	S0811 : Inert & excavation Waste TS + treatment	380311	411613	BL9 5BQ	17 03 02	Treatment	Inert Waste Transfer / Treatment	Oldham	Oldham	North West	Recovery	R05.06.02	16			North West	Greater Manchester	Trafford	Trafford	ZP3639WZ	Tenax Road, Trafford Park EPR/ZP3639WZ	S. NORTON & CO LIMITED	TM1 : Metal Recycling installation	378810	397270		19 12 12	MRS	Metal Recycling	Coventry	Coventry	West Midlands	Recovery	R05	26.76	10 - Mixed ordinary wastes
North West	Greater Manchester	Bury	Bury	120080	Park House	PARK HOUSE SERVICES NW LIMITED	S0811 : Inert & excavation Waste TS + treatment	380311	411613	BL9 5BQ	17 03 02	Treatment	Inert Waste Transfer / Treatment	Rossendale	Lancashire	North West	Recovery	R05.06.02	16			North West	Greater Manchester	Trafford	Trafford	ZP3639WZ	Tenax Road, Trafford Park EPR/ZP3639WZ	S. NORTON & CO LIMITED	TM1 : Metal Recycling installation	378810	397270		19 12 03	MRS	Metal Recycling	Derbyshire	Derbyshire	East Midlands	Recovery	R04	130.38	06 - Metallic wastes
North West	Greater Manchester	Bury	Bury	120080	Park House	PARK HOUSE SERVICES NW LIMITED	S0811 : Inert & excavation Waste TS + treatment	380311	411613	BL9 5BQ	17 01 07	Treatment	Inert Waste Transfer / Treatment	Wakefield	Wakefield	Yorks & Humber	Recovery	R05.06.02	16			North West	Greater Manchester	Trafford	Trafford	ZP3639WZ	Tenax Road, Trafford Park EPR/ZP3639WZ	S. NORTON & CO LIMITED	TM1 : Metal Recycling installation	378810	397270		19 12 12	MRS	Metal Recycling	Derbyshire	Derbyshire	East Midlands	Recovery	R05	355.68	10 - Mixed ordinary wastes
North West	Greater Manchester	Bury	Bury	120080	Park House	PARK HOUSE SERVICES NW LIMITED	S0811 : Inert & excavation Waste TS + treatment	380311	411613	BL9 5BQ	17 01 07	Treatment	Inert Waste Transfer / Treatment	Hyndburn	Lancashire	North West	Recovery	R05.06.02	20			North West	Greater Manchester	Trafford	Trafford	ZP3639WZ	Tenax Road, Trafford Park EPR/ZP3639WZ	S. NORTON & CO LIMITED	TM1 : Metal Recycling installation	378810	397270		19 12 12	MRS	Metal Recycling	Doncaster	Doncaster	Yorks & Humber	Recovery	R05	9866.84	10 - Mixed ordinary wastes
North West	Greater Manchester	Bury	Bury	120080	Park House	PARK HOUSE SERVICES NW LIMITED	S0811 : Inert & excavation Waste TS + treatment	380311	411613	BL9 5BQ	17 01 07	Treatment	Inert Waste Transfer / Treatment	Stockport	Stockport	North West	Recovery	R05.06.02	32			North West	Greater Manchester	Trafford	Trafford	ZP3639WZ	Tenax Road, Trafford Park EPR/ZP3639WZ	S. NORTON & CO LIMITED	TM1 : Metal Recycling installation	378810	397270		16 01 03	MRS	Metal Recycling	Flintshire	Wales	Wales	Recovery	R05	54.66	07 - Non-metallic wastes
North West	Greater Manchester	Bury	Bury	120080	Park House	PARK HOUSE SERVICES NW LIMITED	S0811 : Inert & excavation Waste TS + treatment	380311	411613	BL9 5BQ	17 01 07	Treatment	Inert Waste Transfer / Treatment	Oldham	Oldham	North West	Recovery	R05.06.02	64			North West	Greater Manchester	Trafford	Trafford	ZP3639WZ	Tenax Road, Trafford Park EPR/ZP3639WZ	S. NORTON & CO LIMITED	TM1 : Metal Recycling installation	378810	397270		19 12 12	MRS	Metal Recycling	Greater London	East London Waste Authority	London	Recovery	R05	4537.2	10 - Mixed ordinary wastes
North West	Greater Manchester	Bury	Bury	120080	Park House	PARK HOUSE SERVICES NW LIMITED	S0811 : Inert & excavation Waste TS + treatment	380311	411613	BL9 5BQ	17 01 07	Treatment	Inert Waste Transfer / Treatment	Salford	Salford	North West	Recovery	R05.06.02	65			North West	Greater Manchester	Trafford	Trafford	ZP3639WZ	Tenax Road, Trafford Park EPR/ZP3639WZ	S. NORTON & CO LIMITED	TM1 : Metal Recycling installation	378810	397270		19 12 12	MRS	Metal Recycling	Gwynedd	Wales	Wales	Recovery	R05	195.3	10 - Mixed ordinary wastes
North West	Greater Manchester	Bury	Bury	120080	Park House	PARK HOUSE SERVICES NW LIMITED	S0811 : Inert & excavation Waste TS + treatment	380311	411613	BL9 5BQ	17 03 02	Treatment	Inert Waste Transfer / Treatment	Manchester	Manchester	North West	Recovery	R05.06.02	68			North West	Greater Manchester	Trafford	Trafford	ZP3639WZ	Tenax Road, Trafford Park EPR/ZP3639WZ	S. NORTON & CO LIMITED	TM1 : Metal Recycling installation	378810	397270		16 05 04*	MRS	Metal Recycling	Kent	Kent	South East	Recovery	R04	2.76	02 - Chemical preparation wastes
North West	Greater Manchester	Bury	Bury	120080	Park House	PARK HOUSE SERVICES NW LIMITED	S0811 : Inert & excavation Waste TS + treatment	380311	411613	BL9 5BQ	17 01 07	Treatment	Inert Waste Transfer / Treatment	Bolton	Bolton	North West	Recovery	R05.06.02	98			North West	Greater Manchester	Trafford	Trafford	ZP3639WZ	Tenax Road, Trafford Park EPR/ZP3639WZ	S. NORTON & CO LIMITED	TM1 : Metal Recycling installation	378810	397270		19 12 12	MRS	Metal Recycling	Kingston upon Hull	Kingston Upon Hull City	Yorks & Humber	Recovery	R05	26.7	10 - Mixed ordinary wastes
North West	Greater Manchester	Bury	Bury	120080	Park House	PARK HOUSE SERVICES NW LIMITED	S0811 : Inert & excavation Waste TS + treatment	380311	411613	BL9 5BQ	17 01 01	Treatment	Inert Waste Transfer / Treatment	Bury	Bury	North West	Recovery	R05.06.02	112			North West	Greater Manchester	Trafford	Trafford	ZP3639WZ	Tenax Road, Trafford Park EPR/ZP3639WZ	S. NORTON & CO LIMITED	TM1 : Metal Recycling installation	378810	397270		19 12 12	MRS	Metal Recycling	Knowsley	Knowsley	North West	Recovery	R05	141.08	10 - Mixed ordinary wastes
North West	Greater Manchester	Bury	Bury	120080	Park House	PARK HOUSE SERVICES NW LIMITED	S0811 : Inert & excavation Waste TS + treatment	380311	411613	BL9 5BQ	17 03 02	Treatment	Inert Waste Transfer / Treatment	Rochdale	Rochdale	North West	Recovery	R05.06.02	190			North West	Greater Manchester	Trafford	Trafford	ZP3639WZ	Tenax Road, Trafford Park EPR/ZP3639WZ	S. NORTON & CO LIMITED	TM1 : Metal Recycling installation	378810	397270		16 01 03	MRS	Metal Recycling	Lancashire	Lancashire	North West	Recovery	R05	36.6	07 - Non-metallic wastes
North West	Greater Manchester	Bury	Bury	120080	Park House	PARK HOUSE SERVICES NW LIMITED	S0811 : Inert & excavation Waste TS + treatment	380311	411613	BL9 5BQ	17 01 07	Treatment	Inert Waste Transfer / Treatment	Rossendale	Lancashire	North West	Recovery	R05.06.02	368			North West	Greater Manchester	Trafford	Trafford	ZP3639WZ	Tenax Road, Trafford Park EPR/ZP3639WZ	S. NORTON & CO LIMITED	TM1 : Metal Recycling installation	378810	397270		19 02 04*	MRS	Metal Recycling	Lancashire	Lancashire	North West	Recovery	R05	73.28	10 - Mixed ordinary wastes
North West	Greater Manchester	Bury	Bury	120080	Park House	PARK HOUSE SERVICES NW LIMITED	S0811 : Inert & excavation Waste TS + treatment	380311	411613	BL9 5BQ	17 01 07	Treatment	Inert Waste Transfer / Treatment	Manchester	Manchester	North West	Recovery	R05.06.02	372			North West	Greater Manchester	Trafford	Trafford	ZP3639WZ	Tenax Road, Trafford Park EPR/ZP3639WZ	S. NORTON & CO LIMITED	TM1 : Metal Recycling installation	378810	397270		19 12 04	MRS	Metal Recycling	Lancashire	Lancashire	North West	Recovery	R05	26.1	07 - Non-metallic wastes
North West	Greater Manchester	Bury	Bury	120080	Park House	PARK HOUSE SERVICES NW LIMITED	S0811 : Inert & excavation Waste TS + treatment	380311	411613	BL9 5BQ	17 03 02	Treatment	Inert Waste Transfer / Treatment	Bury	Bury	North West	Recovery	R05.06.02	386			North West	Greater Manchester	Trafford	Trafford	ZP3639WZ	Tenax Road, Trafford Park EPR/ZP3639WZ	S. NORTON & CO LIMITED	TM1 : Metal Recycling installation	378810	397270		19 12 12	MRS	Metal Recycling	Leeds	Leeds	Yorks & Humber	Recovery	R05	1297.04	10 - Mixed ordinary wastes
North West	Greater Manchester	Bury	Bury	120080	Park House	PARK HOUSE SERVICES NW LIMITED	S0811 : Inert & excavation Waste TS + treatment	380311	411613	BL9 5BQ	17 01 01	Treatment	Inert Waste Transfer / Treatment	Rossendale	Lancashire	North West	Recovery	R05.06.02	409.92			North West	Greater Manchester	Trafford	Trafford	ZP3639WZ	Tenax Road, Trafford Park EPR/ZP3639WZ	S. NORTON & CO LIMITED	TM1 : Metal Recycling installation	378810	397270		16 01 03	MRS	Metal Recycling	Manchester	Manchester	North West	Recovery	R05	12.4	07 - Non-metallic wastes
North West	Greater Manchester	Bury	Bury	120080	Park House	PARK HOUSE SERVICES NW LIMITED	S0811 : Inert & excavation Waste TS + treatment	380311	411613	BL9 5BQ	17 01 07	Treatment	Inert Waste Transfer / Treatment	Rochdale	Rochdale	North West	Recovery	R05.06.02	528			North West	Greater Manchester	Trafford	Trafford	ZP3639WZ	Tenax Road, Trafford Park EPR/ZP3639WZ	S. NORTON & CO LIMITED	TM1 : Metal Recycling installation	378810	397270		16 01 18	MRS	Metal Recycling	Manchester	Manchester	North West	Recovery	R04	0.1	06 - Metallic wastes
North West	Greater Manchester	Bury	Bury	120080	Park House	PARK HOUSE SERVICES NW LIMITED	S0811 : Inert & excavation Waste TS + treatment	380311	411613	BL9 5BQ	17 01 07	Treatment	Inert Waste Transfer / Treatment	Bury	Bury	North West	Recovery	R05.06.02	2096.52			North West	Greater Manchester	Trafford	Trafford	ZP3639WZ	Tenax Road, Trafford Park EPR/ZP3639WZ	S. NORTON & CO LIMITED	TM1 : Metal Recycling installation	378810	397270		17 01 01	MRS	Metal Recycling	Manchester	Manchester	North West	Recovery	R05	2496.55	12 - Mineral wastes
North West	Greater Manchester	Bolton	Bolton	400532	Pilkington Quarry	Armstrongs Aggregates Limited	L05 : Inert LF	365723	412300	BL6 6RX	17 05 04	Landfill	Inert LF	Bury	Bury	North West	Landfill	D01.01	76.86			North West	Greater Manchester	Trafford	Trafford	ZP3639WZ	Tenax Road, Trafford Park EPR/ZP3639WZ	S. NORTON & CO LIMITED	TM1 : Metal Recycling installation	378810	397270		17 01 07	MRS	Metal Recycling	Manchester	Manchester	North West	Recovery	R05	2148.8	12 - Mineral wastes
North West	Greater Manchester	Bolton	Bolton	400532	Pilkington Quarry	Armstrongs Aggregates Limited	L05 : Inert LF	365723	412300	BL6 6RX	17 05 04	Landfill	Inert LF	Wyre	Lancashire	North West	Landfill	D01.01	77.32			North West	Greater Manchester	Trafford	Trafford	ZP3639WZ	Tenax Road, Trafford Park EPR/ZP3639WZ	S. NORTON & CO LIMITED	TM1 : Metal Recycling installation	378810	397270		19 02 04*	MRS	Metal Recycling	Manchester	Manchester	North West	Recovery	R05	4990.46	10 - Mixed ordinary wastes
North West	Greater Manchester	Bolton	Bolton	400532	Pilkington Quarry	Armstrongs Aggregates Limited	L05 : Inert LF	365723	412300	BL6 6RX	17 05 04	Landfill	Inert LF	Rochdale	Rochdale	North West	Landfill	D01.01	146.74			North West	Greater Manchester	Trafford	Trafford	ZP3639WZ	Tenax Road, Trafford Park EPR/ZP3639WZ	S. NORTON & CO LIMITED	TM1 : Metal Recycling installation	378810	397270		19 10 06	MRS	Metal Recycling	Manchester	Manchester	North West	Recovery	R05	6.36	10 - Mixed ordinary wastes
North West	Greater Manchester	Bolton	Bolton	400532	Pilkington Quarry	Armstrongs Aggregates Limited	L05 : Inert LF	365723	412300	BL6 6RX	17 05 04	Landfill	Inert LF	Burnley	Lancashire	North West	Landfill	D01.01	250.42			North West	Greater Manchester	Trafford	Trafford	ZP3639WZ	Tenax Road, Trafford Park EPR/ZP3639WZ	S. NORTON & CO LIMITED	TM1 : Metal Recycling installation	378810	397270		19 12 04	MRS	Metal Recycling	Manchester	Manchester	North West	Recovery	R05	18843.5	07 - Non-metallic wastes
North West	Greater Manchester	Bolton	Bolton	400532	Pilkington Quarry	Armstrongs Aggregates Limited	L05 : Inert LF	365723	412300	BL6 6RX	17 05 04	Landfill	Inert LF	Cheshire West and Chester	Cheshire West and Chester	North West	Landfill	D01.01	686.88			North West	Greater Manchester	Trafford	Trafford	ZP3639WZ	Tenax Road, Trafford Park EPR/ZP3639WZ	S. NORTON & CO LIMITED	TM1 : Metal Recycling installation	378810	397270		19 12 09	MRS	Metal Recycling	Manchester	Manchester	North West	Recovery	R05	1471.28	12 - Mineral wastes
North West	Greater Manchester	Bolton	Bolton	400532	Pilkington Quarry	Armstrongs Aggregates Limited	L05 : Inert LF	365723	412300	BL6 6RX	17 05 04	Landfill	Inert LF	West Lancashire	Lancashire	North West	Landfill	D01.01	1176.14			North West	Greater Manchester	Trafford	Trafford	ZP3639WZ	Tenax Road, Trafford Park EPR/ZP3639WZ	S. NORTON & CO LIMITED	TM1 : Metal Recycling installation	378810	397270		19 12 10	MRS	Metal Recycling	Manchester	Manchester	North West	Recovery	R05	417.34	10 - Mixed ordinary wastes
North West	Greater Manchester	Bolton	Bolton	400532	Pilkington Quarry	Armstrongs Aggregates Limited	L05 : Inert LF	365723	412300	BL6 6RX	17 05 04	Landfill	Inert LF	Blackburn with Darwen	Blackburn with Darwen	North West	Landfill	D01.01	1396.2			North West	Greater Manchester	Trafford	Trafford	ZP3639WZ	Tenax Road, Trafford Park EPR/ZP3639WZ	S. NORTON & CO LIMITED	TM1 : Metal Recycling installation	378810	397270		19 12 12	MRS	Metal Recycling	Manchester	Manchester	North West	Recovery	R05	20649.7	10 - Mixed ordinary wastes
North West	Greater Manchester	Bolton	Bolton	400532	Pilkington Quarry	Armstrongs Aggregates Limited	L05 : Inert LF	365723	412300	BL6 6RX	17 05 04	Landfill	Inert LF	St Helens	St Helens	North West	Landfill	D01.01	2082.4			North West	Greater Manchester	Trafford	Trafford	ZP3639WZ	Tenax Road, Trafford Park EPR/ZP3639WZ	S. NORTON & CO LIMITED	TM1 : Metal Recycling installation	378810	397270		16 01 18	MRS	Metal Recycling	Merseyside	Merseyside (WPA not codeable)	North West	Recovery	R04	556.22	06 - Metallic wastes
North West	Greater Manchester	Bolton	Bolton	400532	Pilkington Quarry	Armstrongs Aggregates Limited	L05 : Inert LF	365723	412300	BL6 6RX	17 05 04	Landfill	Inert LF	Trafford	Trafford	North West	Landfill	D01.01	3308.78			North West	Greater Manchester	Trafford	Trafford	ZP3639WZ	Tenax Road, Trafford Park EPR/ZP3639WZ	S. NORTON & CO LIMITED	TM1 : Metal Recycling installation	378810	397270		16 01 21*	MRS	Metal Recycling	Merseyside	Merseyside (WPA not codeable)	North West	Recovery	R08	3.84	08 - Discarded equipment
North West	Greater Manchester	Bolton	Bolton	400532	Pilkington Quarry	Armstrongs Aggregates Limited	L05 : Inert LF	365723	412300	BL6 6RX	17 05 04	Landfill	Inert LF	Preston	Lancashire	North West	Landfill	D01.01	3775.98			North West	Greater Manchester	Trafford	Trafford	ZP3639WZ	Tenax Road, Trafford Park EPR/ZP3639WZ	S. NORTON & CO LIMITED	TM1 : Metal Recycling installation	378810	397270		16 02 13*	MRS	Metal Recycling	Merseyside	Merseyside (WPA not codeable)	North West	Recovery	R04	2141.78	08 - Discarded equipment
North West	Greater Manchester	Bolton	Bolton	400532	Pilkington Quarry	Armstrongs Aggregates Limited	L05 : Inert LF	365723	412300	BL6 6RX	17 05 04	Landfill	Inert LF	South Ribble	Lancashire	North West	Landfill	D01.01	5170.82			North West	Greater Manchester	Trafford	Trafford	ZP3639WZ	Tenax Road, Trafford Park EPR/ZP3639WZ	S. NORTON & CO LIMITED	TM1 : Metal Recycling installation	378810	397270		16 06 01*	MRS	Metal Recycling	Merseyside	Merseyside (WPA not codeable)	North West	Recovery	R04	261.92	08 - Discarded equipment
North West	Greater Manchester	Bolton	Bolton	400532	Pilkington Quarry	Armstrongs Aggregates Limited	L05 : Inert LF	365723	412300	BL6 6RX	17 05 04	Landfill	Inert LF	Manchester	Manchester	North West	Landfill	D01.01	6572.2			North West	Greater Manchester	Trafford	Trafford	ZP3639WZ	Tenax Road, Trafford Park EPR/ZP3639WZ	S. NORTON & CO LIMITED	TM1 : Metal Recycling installation	378810	397270		19 10 01	MRS	Metal Recycling	Merseyside	Merseyside (WPA not codeable)	North West	Recovery	R04	28159.2	06 - Metallic wastes
North West	Greater Manchester	Bolton	Bolton	400532	Pilkington Quarry	Armstrongs Aggregates Limited	L05 : Inert LF	365723	412300	BL6 6RX	17 05 04	Landfill	Inert LF	Salford	Salford	North West	Landfill	D01.01	8361			North West	Greater Manchester	Trafford	Trafford	ZP3639WZ	Tenax Road, Trafford Park EPR/ZP3639WZ	S. NORTON & CO LIMITED	TM1 : Metal Recycling installation	378810	397270		19 10 02	MRS	Metal Recycling	Merseyside	Merseyside (WPA not codeable)	North West	Recovery	R04	177.625	06 - Metallic wastes
North West	Greater Manchester	Bolton	Bolton	400532	Pilkington Quarry	Armstrongs Aggregates Limited	L05 : Inert LF	365723	412300	BL6 6RX	17 05 04	Landfill	Inert LF	Chorley	Lancashire	North West	Landfill	D01.01	8407.86			North West	Greater Manchester	Trafford	Trafford	ZP3639WZ	Tenax Road, Trafford Park EPR/ZP3639WZ	S. NORTON & CO LIMITED	TM1 : Metal Recycling installation	378810	397270		19 10 04	MRS	Metal Recycling	Merseyside	Merseyside (WPA not codeable)	North West	Landfill	D01	50.62	10 - Mixed ordinary wastes
North West	Greater Manchester	Bolton	Bolton	400532	Pilkington Quarry	Armstrongs Aggregates Limited	L05 : Inert LF	365723	412300	BL6 6RX	17 05 04	Landfill	Inert LF	Wigan	Wigan	North West	Landfill	D01.01	14928.3			North West	Greater Manchester	Trafford	Trafford	ZP3639WZ	Tenax Road, Trafford Park EPR/ZP3639WZ	S. NORTON & CO LIMITED	TM1 : Metal Recycling installation	378810	397270		19 12 02	MRS	Metal Recycling	Merseyside	Merseyside (WPA not codeable)	North West	Recovery	R04	61372.3	06 - Metallic wastes
North West	Greater Manchester	Bolton	Bolton	400532	Pilkington Quarry	Armstrongs Aggregates Limited	L05 : Inert LF	365723	412300	BL6 6RX	17 05 04	Landfill	Inert LF	Bolton	Bolton	North West	Landfill	D01.01	61873.9			North West	Greater Manchester	Trafford	Trafford	ZP3639WZ	Tenax Road, Trafford Park EPR/ZP3639WZ	S. NORTON & CO LIMITED	TM1 : Metal Recycling installation	378810	397270		19 12 03	MRS	Metal Recycling	Merseyside	Merseyside (WPA not codeable)	North West	Recovery	R04	311.571	06 - Metallic wastes
North West	Greater Manchester	Bury	Bury	BS7951IB	Pilsworth South Landfill - EPR/BS7951IB	Viridor Waste Management Limited	L02 : Non Haz (SNRHW) LF	382640	408840	BL9 8QZ	17 06 01*	Landfill	Non Haz (SNRHW) LF	Lancashire	Lancashire	North West	Landfill	D05	0.28			North West	Greater Manchester	Trafford	Trafford	ZP3639WZ	Tenax Road, Trafford Park EPR/ZP3639WZ	S. NORTON & CO LIMITED	TM1 : Metal Recycling installation	378810	397270		19 12 03	MRS	Metal Recycling	Newham	Newham	London	Recovery	R04	23.06	06 - Metallic wastes
North West	Greater Manchester	Bury	Bury	BS7951IB	Pilsworth South Landfill - EPR/BS7951IB	Viridor Waste Management Limited	L02 : Non Haz (SNRHW) LF	382640	408840	BL9 8QZ	17 06 04	Landfill	Non Haz (SNRHW) LF	Oldham	Oldham	North West	Landfill	D05	0.6			North West	Greater Manchester	Trafford	Trafford	ZP3639WZ	Tenax Road, Trafford Park EPR/ZP3639WZ	S. NORTON & CO LIMITED	TM1 : Metal Recycling installation	378810	397270		19 12 12	MRS	Metal Recycling	Nottinghamshire	Nottinghamshire	East Midlands	Recovery	R05	734	10 - Mixed ordinary wastes
North West	Greater Manchester	Bury	Bury	BS7951IB	Pilsworth South Landfill - EPR/BS7951IB	Viridor Waste Management Limited	L02 : Non Haz (SNRHW) LF	382640	408840	BL9 8QZ	17 06 05*	Landfill	Non Haz (SNRHW) LF	Manchester	Manchester	North West	Landfill	D05	0.94			North West	Greater Manchester	Trafford	Trafford	ZP3639WZ	Tenax Road, Trafford Park EPR/ZP3639WZ	S. NORTON & CO LIMITED	TM1 : Metal Recycling installation	378810	397270		16 01 04*	MRS	Metal Recycling	Outside UK	Outside UK	Outside UK	Recovery	R04	26.46	08 - Discarded equipment
North West	Greater Manchester	Bury	Bury	BS7951IB	Pilsworth South Landfill - EPR/BS7951IB	Viridor Waste Management Limited	L02 : Non Haz (SNRHW) LF	382640	408840	BL9 8QZ	17 06 04	Landfill	Non Haz (SNRHW) LF	Blackburn with Darwen	Blackburn with Darwen	North West	Landfill	D05	2.26			North West	Greater Manchester	Trafford	Trafford	ZP3639WZ	Tenax Road, Trafford Park EPR/ZP3639WZ	S. NORTON & CO LIMITED	TM1 : Metal Recycling installation	378810	397270		19 10 02	MRS	Metal Recycling	Outside UK	Outside UK	Outside UK	Recovery	R04	19872.9	06 - Metallic wastes
North West	Greater Manchester	Bury	Bury	BS7951IB	Pilsworth South Landfill - EPR/BS7951IB	Viridor Waste Management Limited	L02 : Non Haz (SNRHW) LF	382640	408840	BL9 8QZ	17 06 01*	Landfill	Non Haz (SNRHW) LF	Chorley	Lancashire	North West	Landfill	D05	2.3			North West	Greater Manchester	Trafford	Trafford	ZP3639WZ	Tenax Road, Trafford Park EPR/ZP3639WZ	S. NORTON & CO LIMITED	TM1 : Metal Recycling installation	378810	397270		19 10 06	MRS	Metal Recycling	Outside UK	Outside UK	Outside UK	Recovery	R04	98.54	10 - Mixed ordinary wastes
North West	Greater Manchester	Bury	Bury	BS7951IB	Pilsworth South Landfill - EPR/BS7951IB	Viridor Waste Management Limited	L02 : Non Haz (SNRHW) LF	382640	408840	BL9 8QZ	17 06 05*	Landfill	Non Haz (SNRHW) LF	Cumbria	Cumbria	North West	Landfill	D05	2.32			North West	Greater Manchester	Trafford	Trafford	ZP3639WZ	Tenax Road, Trafford Park EPR/ZP3639WZ	S. NORTON & CO LIMITED	TM1 : Metal Recycling installation	378810	397270		19 12 03	MRS	Metal Recycling	Outside UK	Outside UK	Outside UK	Recovery	R04	900.4	06 - Metallic wastes
North West	Greater Manchester	Bury	Bury	BS7951IB	Pilsworth South Landfill - EPR/BS7951IB	Viridor Waste Management Limited	L02 : Non Haz (SNRHW) LF	382640	408840	BL9 8QZ	17 06 05*	Landfill	Non Haz (SNRHW) LF	Wakefield	Wakefield	Yorks & Humber	Landfill	D05	2.62			North West	Greater Manchester	Trafford	Trafford	ZP3639WZ	Tenax Road, Trafford Park EPR/ZP3639WZ	S. NORTON & CO LIMITED	TM1 : Metal Recycling installation	378810	397270		19 12 12	MRS	Metal Recycling	Rotherham	Rotherham	Yorks & Humber	Recovery	R05	102.94	10 - Mixed ordinary wastes
North West	Greater Manchester	Bury	Bury	BS7951IB	Pilsworth South Landfill - EPR/BS7951IB	Viridor Waste Management Limited	L02 : Non Haz (SNRHW) LF	382640	408840	BL9 8QZ	17 06 05*	Landfill	Non Haz (SNRHW) LF	Salford	Salford	North West	Landfill	D05	2.94			North West	Greater Manchester	Trafford	Trafford	ZP3639WZ	Tenax Road, Trafford Park EPR/ZP3639WZ	S. NORTON & CO LIMITED	TM1 : Metal Recycling installation	378810	397270		17 06 05*	MRS	Metal Recycling	Salford	Salford	North West	Landfill	D05	0.01	12 - Mineral wastes
North West	Greater Manchester	Bury	Bury	BS7951IB	Pilsworth South Landfill - EPR/BS7951IB	Viridor Waste Management Limited	L02 : Non Haz (SNRHW) LF	382640	408840	BL9 8QZ	17 06 01*	Landfill	Non Haz (SNRHW) LF	Burnley	Lancashire	North West	Landfill	D05	3.5			North West	Greater Manchester	Trafford	Trafford	ZP3639WZ	Tenax Road, Trafford Park EPR/ZP3639WZ	S. NORTON & CO LIMITED	TM1 : Metal Recycling installation	378810	397270		19 12 12	MRS	Metal Recycling	Salford	Salford	North West	Recovery	R05	15919	10 - Mixed ordinary wastes
North West	Greater Manchester	Bury	Bury	BS7951IB	Pilsworth South Landfill - EPR/BS7951IB	Viridor Waste Management Limited	L02 : Non Haz (SNRHW) LF	382640	408840	BL9 8QZ	17 06 01*	Landfill	Non Haz (SNRHW) LF	St Helens	St Helens	North West	Landfill	D05	3.62			North West	Greater Manchester	Trafford	Trafford	ZP3639WZ	Tenax Road, Trafford Park EPR/ZP3639WZ	S. NORTON & CO LIMITED	TM1 : Metal Recycling installation	378810	397270		19 10 02	MRS	Metal Recycling	Sheffield	Sheffield	Yorks & Humber	Recovery	R04	243.62	06 - Metallic wastes
North West	Greater Manchester	Bury	Bury	BS7951IB	Pilsworth South Landfill - EPR/BS7951IB	Viridor Waste Management Limited	L02 : Non Haz (SNRHW) LF	382640	408840	BL9 8QZ	17 06 01*	Landfill	Non Haz (SNRHW) LF	Rochdale	Rochdale	North West	Landfill	D05	3.92			North West	Greater Manchester	Trafford	Trafford	ZP3639WZ	Tenax Road, Trafford Park EPR/ZP3639WZ	S. NORTON & CO LIMITED	TM1 : Metal Recycling installation	378810	397270		19 12 03	MRS	Metal Recycling	Sheffield	Sheffield	Yorks & Humber	Recovery	R04	301.48	06 - Metallic wastes
North West	Greater Manchester	Bury	Bury	BS7951IB	Pilsworth South Landfill - EPR/BS7951IB	Viridor Waste Management Limited	L02 : Non Haz (SNRHW) LF	382640	408840	BL9 8QZ	17 09 04	Landfill	Non Haz (SNRHW) LF	St Helens	St Helens	North West	Landfill	D05	4			North West	Greater Manchester	Trafford	Trafford	ZP3639WZ	Tenax Road, Trafford Park EPR/ZP3639WZ	S. NORTON & CO LIMITED	TM1 : Metal Recycling installation	378810	397270		19 10 02	MRS	Metal Recycling	Shropshire	Shropshire	West Midlands	Recovery	R04	49.3	06 - Metallic wastes
North West	Greater Manchester	Bury	Bury	BS7951IB	Pilsworth South Landfill - EPR/BS7951IB	Viridor Waste Management Limited	L02 : Non Haz (SNRHW) LF	382640	408840	BL9 8QZ	17 06 05*	Landfill	Non Haz (SNRHW) LF	St Helens	St Helens	North West	Landfill	D05	4.18			North West	Greater Manchester	Trafford	Trafford	ZP3639WZ	Tenax Road, Trafford Park EPR/ZP3639WZ	S. NORTON & CO LIMITED	TM1 : Metal Recycling installation	378810	397270		19 10 02	MRS	Metal Recycling	Staffordshire	Staffordshire	West Midlands	Recovery	R04	1260.9	06 - Metallic wastes
North West	Greater Manchester	Bury	Bury	BS7951IB	Pilsworth South Landfill - EPR/BS7951IB	Viridor Waste Management Limited	L02 : Non Haz (SNRHW) LF	382640	408840	BL9 8QZ	17 09 04	Landfill	Non Haz (SNRHW) LF	Cheshire East	Cheshire East	North West	Landfill	D05	4.2			North West	Greater Manchester	Trafford	Trafford	ZP3639WZ	Tenax Road, Trafford Park EPR/ZP3639WZ	S. NORTON & CO LIMITED	TM1 : Metal Recycling installation	378810	397270		19 12 03	MRS	Metal Recycling	Staffordshire	Staffordshire	West Midlands	Recovery	R04	169.2	06 - Metallic wastes
North West	Greater Manchester	Bury	Bury	BS7951IB	Pilsworth South Landfill - EPR/BS7951IB	Viridor Waste Management Limited	L02 : Non Haz (SNRHW) LF	382640	408840	BL9 8QZ	17 06 05*	Landfill	Non Haz (SNRHW) LF	Pendle	Lancashire	North West	Landfill	D05	4.48			North West	Greater Manchester	Trafford	Trafford	ZP3639WZ	Tenax Road, Trafford Park EPR/ZP3639WZ	S. NORTON & CO LIMITED	TM1 : Metal Recycling installation	378810	397270		19 12 12	MRS	Metal Recycling	Staffordshire	Staffordshire	West Midlands	Recovery	R05	2413.18	10 - Mixed ordinary wastes
North West	Greater Manchester	Bury	Bury	BS7951IB	Pilsworth South Landfill - EPR/BS7951IB	Viridor Waste Management Limited	L02 : Non Haz (SNRHW) LF	382640	408840	BL9 8QZ	17 06 01*	Landfill	Non Haz (SNRHW) LF	Blackpool	Blackpool	North West	Landfill	D05	4.66			North West	Greater Manchester	Trafford	Trafford	ZP3639WZ	Tenax Road, Trafford Park EPR/ZP3639WZ	S. NORTON & CO LIMITED	TM1 : Metal Recycling installation	378810	397270		16 01 03	MRS	Metal Recycling	Trafford	Trafford	North West	Recovery	R05	90.88	07 - Non-metallic wastes
North West	Greater Manchester	Bury	Bury	BS7951IB	Pilsworth South Landfill - EPR/BS7951IB	Viridor Waste Management Limited	L02 : Non Haz (SNRHW) LF	382640	408840	BL9 8QZ	17 06 01*	Landfill	Non Haz (SNRHW) LF	Derbyshire	Derbyshire	East Midlands	Landfill	D05	5.28			North West	Greater Manchester	Trafford	Trafford	ZP3639WZ	Tenax Road, Trafford Park EPR/ZP3639WZ	S. NORTON & CO LIMITED	TM1 : Metal Recycling installation	378810	397270		19 12 04	MRS	Metal Recycling	Trafford	Trafford	North West	Recovery	R05	940.98	07 - Non-metallic wastes
North West	Greater Manchester	Bury	Bury	BS7951IB	Pilsworth South Landfill - EPR/BS7951IB	Viridor Waste Management Limited	L02 : Non Haz (SNRHW) LF	382640	408840	BL9 8QZ	17 05 04	Landfill	Non Haz (SNRHW) LF	Manchester	Manchester	North West	Landfill	D05	5.42			North West	Greater Manchester	Trafford	Trafford	ZP3639WZ	Tenax Road, Trafford Park EPR/ZP3639WZ	S. NORTON & CO LIMITED	TM1 : Metal Recycling installation	378810	397270		19 12 10	MRS	Metal Recycling	Trafford	Trafford	North West	Recovery	R05	137.62	10 - Mixed ordinary wastes
North West	Greater Manchester	Bury	Bury	BS7951IB	Pilsworth South Landfill - EPR/BS7951IB	Viridor Waste Management Limited	L02 : Non Haz (SNRHW) LF	382640	408840	BL9 8QZ	17 01 07	Landfill	Non Haz (SNRHW) LF	Trafford	Trafford	North West	Landfill	D05	5.46			North West	Greater Manchester	Trafford	Trafford	ZP3639WZ	Tenax Road, Trafford Park EPR/ZP3639WZ	S. NORTON & CO LIMITED	TM1 : Metal Recycling installation	378810	397270		19 12 12	MRS	Metal Recycling	Trafford	Trafford	North West	Recovery	R05	2094.12	10 - Mixed ordinary wastes
North West	Greater Manchester	Bury	Bury	BS7951IB	Pilsworth South Landfill - EPR/BS7951IB	Viridor Waste Management Limited	L02 : Non Haz (SNRHW) LF	382640	408840	BL9 8QZ	17 06 01*	Landfill	Non Haz (SNRHW) LF	Staffordshire	Staffordshire	West Midlands	Landfill	D05	5.46			North West	Greater Manchester	Trafford	Trafford	ZP3639WZ	Tenax Road, Trafford Park EPR/ZP3639WZ	S. NORTON & CO LIMITED	TM1 : Metal Recycling installation	378810	397270		19 12 03	MRS	Metal Recycling	Wales	Wales (WPA Not codeable)	Wales	Recovery	R04	52.86	06 - Metallic wastes
North West	Greater Manchester	Bury	Bury	BS7951IB	Pilsworth South Landfill - EPR/BS7951IB	Viridor Waste Management Limited	L02 : Non Haz (SNRHW) LF	382640	408840	BL9 8QZ	17 06 05*	Landfill	Non Haz (SNRHW) LF	Lancashire	Lancashire	North West	Landfill	D05	5.88			North West	Greater Manchester	Trafford	Trafford	ZP3639WZ	Tenax Road, Trafford Park EPR/ZP3639WZ	S. NORTON & CO LIMITED	TM1 : Metal Recycling installation	378810	397270		19 10 02	MRS	Metal Recycling	Walsall	Walsall	West Midlands	Recovery	R04	2.56	06 - Metallic wastes
North West	Greater Manchester	Bury	Bury	BS7951IB	Pilsworth South Landfill - EPR/BS7951IB	Viridor Waste Management Limited	L02 : Non Haz (SNRHW) LF	382640	408840	BL9 8QZ	17 06 05*	Landfill	Non Haz (SNRHW) LF	Stoke-on-Trent	Stoke-on-Trent City	West Midlands	Landfill	D05	6.38			North West	Greater Manchester	Trafford	Trafford	ZP3639WZ	Tenax Road, Trafford Park EPR/ZP3639WZ	S. NORTON & CO LIMITED	TM1 : Metal Recycling installation	378810	397270		19 12 03	MRS	Metal Recycling	Walsall	Walsall	West Midlands	Recovery	R04	8.56	06 - Metallic wastes
North West	Greater Manchester	Bury	Bury	BS7951IB	Pilsworth South Landfill - EPR/BS7951IB	Viridor Waste Management Limited	L02 : Non Haz (SNRHW) LF	382640	408840	BL9 8QZ	17 06 04	Landfill	Non Haz (SNRHW) LF	Wigan	Wigan	North West	Landfill	D05	7.4			North West	Greater Manchester	Trafford	Trafford	ZP3639WZ	Tenax Road, Trafford Park EPR/ZP3639WZ	S. NORTON & CO LIMITED	TM1 : Metal Recycling installation	378810	397270		16 01 03	MRS	Metal Recycling	Warrington	Warrington	North West	Recovery	R05	4.4	07 - Non-metallic wastes
North West	Greater Manchester	Bury	Bury	BS7951IB	Pilsworth South Landfill - EPR/BS7951IB	Viridor Waste Management Limited	L02 : Non Haz (SNRHW) LF	382640	408840	BL9 8QZ	17 01 07	Landfill	Non Haz (SNRHW) LF	Manchester	Manchester	North West	Landfill	D05	7.84			North West	Greater Manchester	Trafford	Trafford	ZP3639WZ	Tenax Road, Trafford Park EPR/ZP3639WZ	S. NORTON & CO LIMITED	TM1 : Metal Recycling installation	378810	397270		19 10 02	MRS	Metal Recycling	Warrington	Warrington	North West	Recovery	R04	974.54	06 - Metallic wastes
North West	Greater Manchester	Bury	Bury	BS7951IB	Pilsworth South Landfill - EPR/BS7951IB	Viridor Waste Management Limited	L02 : Non Haz (SNRHW) LF	382640	408840	BL9 8QZ	17 06 01*	Landfill	Non Haz (SNRHW) LF	Wigan	Wigan	North West	Landfill	D05	7.98			North West	Greater Manchester	Trafford	Trafford	ZP3639WZ	Tenax Road, Trafford Park EPR/ZP3639WZ	S. NORTON & CO LIMITED	TM1 : Metal Recycling installation	378810	397270		16 05 04*	MRS	Metal Recycling	Warwickshire	Warwickshire	West Midlands	Recovery	R04	0.24	02 - Chemical preparation wastes
North West	Greater Manchester	Bury	Bury	BS7951IB	Pilsworth South Landfill - EPR/BS7951IB	Viridor Waste Management Limited	L02 : Non Haz (SNRHW) LF	382640	408840	BL9 8QZ	17 06 01*	Landfill	Non Haz (SNRHW) LF	Yorks & Humber	Yorks & Humber (WPA Not codeable)	Yorks & Humber	Landfill	D05	8.06			North West	Greater Manchester	Trafford	Trafford	ZP3639WZ	Tenax Road, Trafford Park EPR/ZP3639WZ	S. NORTON & CO LIMITED	TM1 : Metal Recycling installation	378810	397270		19 10 02	MRS	Metal Recycling	West Midlands	West Midlands (WPA Not codeable)	West Midlands	Recovery	R04	317.32	06 - Metallic wastes
North West	Greater Manchester	Bury	Bury	BS7951IB	Pilsworth South Landfill - EPR/BS7951IB	Viridor Waste Management Limited	L02 : Non Haz (SNRHW) LF	382640	408840	BL9 8QZ	17 06 01*	Landfill	Non Haz (SNRHW) LF	Lancaster	Lancashire	North West	Landfill	D05	8.5			North West	Greater Manchester	Trafford	Trafford	ZP3639WZ	Tenax Road, Trafford Park EPR/ZP3639WZ	S. NORTON & CO LIMITED	TM1 : Metal Recycling installation	378810	397270		15 02 02*	MRS	Metal Recycling	Wiltshire	Wiltshire	South West	Recovery	R05	0.32	07 - Non-metallic wastes
North West	Greater Manchester	Bury	Bury	BS7951IB	Pilsworth South Landfill - EPR/BS7951IB	Viridor Waste Management Limited	L02 : Non Haz (SNRHW) LF	382640	408840	BL9 8QZ	17 06 05*	Landfill	Non Haz (SNRHW) LF	Leicestershire	Leicestershire	East Midlands	Landfill	D05	8.82			North West	Greater Manchester	Trafford	Trafford	ZP3639WZ	Tenax Road, Trafford Park EPR/ZP3639WZ	S. NORTON & CO LIMITED	TM1 : Metal Recycling installation	378810	397270		19 12 12	MRS	Metal Recycling	Windsor and Maidenhead	Windsor and Maidenhead	South East	Recovery	R05	73.58	10 - Mixed ordinary wastes
North West	Greater Manchester	Bury	Bury	BS7951IB	Pilsworth South Landfill - EPR/BS7951IB	Viridor Waste Management Limited	L02 : Non Haz (SNRHW) LF	382640	408840	BL9 8QZ	17 06 01*	Landfill	Non Haz (SNRHW) LF	Stoke-on-Trent	Stoke-on-Trent City	West Midlands	Landfill	D05	8.82			North West	Greater Manchester	Trafford	Trafford	ZP3639WZ	Tenax Road, Trafford Park EPR/ZP3639WZ	S. NORTON & CO LIMITED	TM1 : Metal Recycling installation	378810	397270		19 12 12	MRS	Metal Recycling	York	York, City of	Yorks & Humber	Recovery	R05	27.44	10 - Mixed ordinary wastes
North West	Greater Manchester	Bury	Bury	BS7951IB	Pilsworth South Landfill - EPR/BS7951IB	Viridor Waste Management Limited	L02 : Non Haz (SNRHW) LF	382640	408840	BL9 8QZ	17 06 01*	Landfill	Non Haz (SNRHW) LF	Preston	Lancashire	North West	Landfill	D05	8.92			North West	Greater Manchester	Rochdale	Rochdale	103489	Hareshill Farm Equestrian Centre	P Casey Enviro Ltd	A25 : Deposit of waste to land as a recovery operation	384600	409200	OL10 2TB	17 05 04	On/In Land	Deposit of waste to land (recovery)	Bury	Bury	North West	Landfill	D05	56922	12 - Mineral wastes
North West	Greater Manchester	Bury	Bury	BS7951IB	Pilsworth South Landfill - EPR/BS7951IB	Viridor Waste Management Limited	L02 : Non Haz (SNRHW) LF	382640	408840	BL9 8QZ	17 01 07	Landfill	Non Haz (SNRHW) LF	Salford	Salford	North West	Landfill	D05	10.16			North West	Greater Manchester	Rochdale	Rochdale	103489	Hareshill Farm Equestrian Centre	P Casey Enviro Ltd	A25 : Deposit of waste to land as a recovery operation	384600	409200	OL10 2TB	17 05 03*	On/In Land	Deposit of waste to land (recovery)	Lancaster	Lancashire	North West	Landfill	D05	420	12 - Mineral wastes
North West	Greater Manchester	Bury	Bury	BS7951IB	Pilsworth South Landfill - EPR/BS7951IB	Viridor Waste Management Limited	L02 : Non Haz (SNRHW) LF	382640	408840	BL9 8QZ	17 06 04	Landfill	Non Haz (SNRHW) LF	West Lancashire	Lancashire	North West	Landfill	D05	10.34			North West	Greater Manchester	Rochdale	Rochdale	103489	Hareshill Farm Equestrian Centre	P Casey Enviro Ltd	A25 : Deposit of waste to land as a recovery operation	384600	409200	OL10 2TB	17 05 03*	On/In Land	Deposit of waste to land (recovery)	Salford	Salford	North West	Landfill	D05	420	12 - Mineral wastes
North West	Greater Manchester	Bury	Bury	BS7951IB	Pilsworth South Landfill - EPR/BS7951IB	Viridor Waste Management Limited	L02 : Non Haz (SNRHW) LF	382640	408840	BL9 8QZ	17 09 04	Landfill	Non Haz (SNRHW) LF	Leeds	Leeds	Yorks & Humber	Landfill	D05	10.76			North West	Greater Manchester	Trafford	Trafford	YP3735SS	Mercury Recovery Trafford Park - EPR/YP3735SS	Mercury Recycling Limited	Non-Ferrous Metals	378990	396960	M17 1HW	16 06 01*	Processing	Non-Ferrous Metal reprocessing	Derbyshire	Derbyshire	East Midlands	Recovery	R04	24.671	08 - Discarded equipment
North West	Greater Manchester	Bury	Bury	BS7951IB	Pilsworth South Landfill - EPR/BS7951IB	Viridor Waste Management Limited	L02 : Non Haz (SNRHW) LF	382640	408840	BL9 8QZ	17 06 01*	Landfill	Non Haz (SNRHW) LF	Bradford	Bradford City	Yorks & Humber	Landfill	D05	10.88			North West	Greater Manchester	Trafford	Trafford	YP3735SS	Mercury Recovery Trafford Park - EPR/YP3735SS	Mercury Recycling Limited	Non-Ferrous Metals	378990	396960	M17 1HW	16 02 15*	Processing	Non-Ferrous Metal reprocessing	Essex	Essex	East of England	Recovery	R04	0.141	08 - Discarded equipment
North West	Greater Manchester	Bury	Bury	BS7951IB	Pilsworth South Landfill - EPR/BS7951IB	Viridor Waste Management Limited	L02 : Non Haz (SNRHW) LF	382640	408840	BL9 8QZ	17 06 01*	Landfill	Non Haz (SNRHW) LF	Sheffield	Sheffield	Yorks & Humber	Landfill	D05	11.08			North West	Greater Manchester	Trafford	Trafford	YP3735SS	Mercury Recovery Trafford Park - EPR/YP3735SS	Mercury Recycling Limited	Non-Ferrous Metals	378990	396960	M17 1HW	16 01 18	Processing	Non-Ferrous Metal reprocessing	Lancashire	Lancashire	North West	Recovery	R04	0.26	06 - Metallic wastes
North West	Greater Manchester	Bury	Bury	BS7951IB	Pilsworth South Landfill - EPR/BS7951IB	Viridor Waste Management Limited	L02 : Non Haz (SNRHW) LF	382640	408840	BL9 8QZ	17 06 05*	Landfill	Non Haz (SNRHW) LF	Cheshire East	Cheshire East	North West	Landfill	D05	11.12			North West	Greater Manchester	Trafford	Trafford	YP3735SS	Mercury Recovery Trafford Park - EPR/YP3735SS	Mercury Recycling Limited	Non-Ferrous Metals	378990	396960	M17 1HW	16 01 19	Processing	Non-Ferrous Metal reprocessing	Lancashire	Lancashire	North West	Recovery	R03	2.026	07 - Non-metallic wastes
North West	Greater Manchester	Bury	Bury	BS7951IB	Pilsworth South Landfill - EPR/BS7951IB	Viridor Waste Management Limited	L02 : Non Haz (SNRHW) LF	382640	408840	BL9 8QZ	17 06 05*	Landfill	Non Haz (SNRHW) LF	Birmingham	Birmingham City	West Midlands	Landfill	D05	11.14			North West	Greater Manchester	Trafford	Trafford	YP3735SS	Mercury Recovery Trafford Park - EPR/YP3735SS	Mercury Recycling Limited	Non-Ferrous Metals	378990	396960	M17 1HW	16 02 11*	Processing	Non-Ferrous Metal reprocessing	Lancashire	Lancashire	North West	Recovery	R04	3.001	08 - Discarded equipment
North West	Greater Manchester	Bury	Bury	BS7951IB	Pilsworth South Landfill - EPR/BS7951IB	Viridor Waste Management Limited	L02 : Non Haz (SNRHW) LF	382640	408840	BL9 8QZ	17 06 05*	Landfill	Non Haz (SNRHW) LF	Hyndburn	Lancashire	North West	Landfill	D05	11.32			North West	Greater Manchester	Trafford	Trafford	YP3735SS	Mercury Recovery Trafford Park - EPR/YP3735SS	Mercury Recycling Limited	Non-Ferrous Metals	378990	396960	M17 1HW	16 02 13*	Processing	Non-Ferrous Metal reprocessing	Lancashire	Lancashire	North West	Recovery	R04	19.643	08 - Discarded equipment
North West	Greater Manchester	Bury	Bury	BS7951IB	Pilsworth South Landfill - EPR/BS7951IB	Viridor Waste Management Limited	L02 : Non Haz (SNRHW) LF	382640	408840	BL9 8QZ	17 06 05*	Landfill	Non Haz (SNRHW) LF	Cheshire East	Cheshire East	North West	Landfill	D05	11.44			North West	Greater Manchester	Trafford	Trafford	YP3735SS	Mercury Recovery Trafford Park - EPR/YP3735SS	Mercury Recycling Limited	Non-Ferrous Metals	378990	396960	M17 1HW	16 02 14	Processing	Non-Ferrous Metal reprocessing	Lancashire	Lancashire	North West	Recovery	R04	1.751	08 - Discarded equipment
North West	Greater Manchester	Bury	Bury	BS7951IB	Pilsworth South Landfill - EPR/BS7951IB	Viridor Waste Management Limited	L02 : Non Haz (SNRHW) LF	382640	408840	BL9 8QZ	17 05 03*	Landfill	Non Haz (SNRHW) LF	St Helens	St Helens	North West	Landfill	D05	12.3			North West	Greater Manchester	Trafford	Trafford	YP3735SS	Mercury Recovery Trafford Park - EPR/YP3735SS	Mercury Recycling Limited	Non-Ferrous Metals	378990	396960	M17 1HW	16 02 16	Processing	Non-Ferrous Metal reprocessing	Lancashire	Lancashire	North West	Recovery	R04	13.269	08 - Discarded equipment
North West	Greater Manchester	Bury	Bury	BS7951IB	Pilsworth South Landfill - EPR/BS7951IB	Viridor Waste Management Limited	L02 : Non Haz (SNRHW) LF	382640	408840	BL9 8QZ	17 06 01*	Landfill	Non Haz (SNRHW) LF	Bury	Bury	North West	Landfill	D05	12.36			North West	Greater Manchester	Trafford	Trafford	YP3735SS	Mercury Recovery Trafford Park - EPR/YP3735SS	Mercury Recycling Limited	Non-Ferrous Metals	378990	396960	M17 1HW	16 06 01*	Processing	Non-Ferrous Metal reprocessing	Lancashire	Lancashire	North West	Recovery	R04	6.891	08 - Discarded equipment
North West	Greater Manchester	Bury	Bury	BS7951IB	Pilsworth South Landfill - EPR/BS7951IB	Viridor Waste Management Limited	L02 : Non Haz (SNRHW) LF	382640	408840	BL9 8QZ	17 06 05*	Landfill	Non Haz (SNRHW) LF	Sheffield	Sheffield	Yorks & Humber	Landfill	D05	13.2			North West	Greater Manchester	Trafford	Trafford	YP3735SS	Mercury Recovery Trafford Park - EPR/YP3735SS	Mercury Recycling Limited	Non-Ferrous Metals	378990	396960	M17 1HW	16 06 02*	Processing	Non-Ferrous Metal reprocessing	Lancashire	Lancashire	North West	Recovery	R04	16.948	08 - Discarded equipment
North West	Greater Manchester	Bury	Bury	BS7951IB	Pilsworth South Landfill - EPR/BS7951IB	Viridor Waste Management Limited	L02 : Non Haz (SNRHW) LF	382640	408840	BL9 8QZ	17 06 01*	Landfill	Non Haz (SNRHW) LF	Warrington	Warrington	North West	Landfill	D05	13.88			North West	Greater Manchester	Trafford	Trafford	YP3735SS	Mercury Recovery Trafford Park - EPR/YP3735SS	Mercury Recycling Limited	Non-Ferrous Metals	378990	396960	M17 1HW	16 06 04	Processing	Non-Ferrous Metal reprocessing	Lancashire	Lancashire	North West	Recovery	R04	43.038	08 - Discarded equipment
North West	Greater Manchester	Bury	Bury	BS7951IB	Pilsworth South Landfill - EPR/BS7951IB	Viridor Waste Management Limited	L02 : Non Haz (SNRHW) LF	382640	408840	BL9 8QZ	17 06 05*	Landfill	Non Haz (SNRHW) LF	Preston	Lancashire	North West	Landfill	D05	15.1			North West	Greater Manchester	Trafford	Trafford	YP3735SS	Mercury Recovery Trafford Park - EPR/YP3735SS	Mercury Recycling Limited	Non-Ferrous Metals	378990	396960	M17 1HW	16 06 05	Processing	Non-Ferrous Metal reprocessing	Lancashire	Lancashire	North West	Recovery	R04	40.149	08 - Discarded equipment
North West	Greater Manchester	Bury	Bury	BS7951IB	Pilsworth South Landfill - EPR/BS7951IB	Viridor Waste Management Limited	L02 : Non Haz (SNRHW) LF	382640	408840	BL9 8QZ	17 06 05*	Landfill	Non Haz (SNRHW) LF	Warrington	Warrington	North West	Landfill	D05	17.08			North West	Greater Manchester	Trafford	Trafford	YP3735SS	Mercury Recovery Trafford Park - EPR/YP3735SS	Mercury Recycling Limited	Non-Ferrous Metals	378990	396960	M17 1HW	16 10 02	Processing	Non-Ferrous Metal reprocessing	Lancashire	Lancashire	North West	Treatment	D09	126.068	03 - Other chemical wastes
North West	Greater Manchester	Bury	Bury	BS7951IB	Pilsworth South Landfill - EPR/BS7951IB	Viridor Waste Management Limited	L02 : Non Haz (SNRHW) LF	382640	408840	BL9 8QZ	17 09 04	Landfill	Non Haz (SNRHW) LF	Bury	Bury	North West	Landfill	D05	18.32			North West	Greater Manchester	Trafford	Trafford	YP3735SS	Mercury Recovery Trafford Park - EPR/YP3735SS	Mercury Recycling Limited	Non-Ferrous Metals	378990	396960	M17 1HW	17 04 02	Processing	Non-Ferrous Metal reprocessing	Lancashire	Lancashire	North West	Recovery	R04	0.615	06 - Metallic wastes
North West	Greater Manchester	Bury	Bury	BS7951IB	Pilsworth South Landfill - EPR/BS7951IB	Viridor Waste Management Limited	L02 : Non Haz (SNRHW) LF	382640	408840	BL9 8QZ	17 05 04	Landfill	Non Haz (SNRHW) LF	Bury	Bury	North West	Landfill	D05	18.76			North West	Greater Manchester	Trafford	Trafford	YP3735SS	Mercury Recovery Trafford Park - EPR/YP3735SS	Mercury Recycling Limited	Non-Ferrous Metals	378990	396960	M17 1HW	19 12 03	Processing	Non-Ferrous Metal reprocessing	Lancashire	Lancashire	North West	Recovery	R04	5.845	06 - Metallic wastes
North West	Greater Manchester	Bury	Bury	BS7951IB	Pilsworth South Landfill - EPR/BS7951IB	Viridor Waste Management Limited	L02 : Non Haz (SNRHW) LF	382640	408840	BL9 8QZ	17 06 05*	Landfill	Non Haz (SNRHW) LF	Lancaster	Lancashire	North West	Landfill	D05	18.82			North West	Greater Manchester	Trafford	Trafford	YP3735SS	Mercury Recovery Trafford Park - EPR/YP3735SS	Mercury Recycling Limited	Non-Ferrous Metals	378990	396960	M17 1HW	19 12 04	Processing	Non-Ferrous Metal reprocessing	Lancashire	Lancashire	North West	Recovery	R03	0.725	07 - Non-metallic wastes
North West	Greater Manchester	Bury	Bury	BS7951IB	Pilsworth South Landfill - EPR/BS7951IB	Viridor Waste Management Limited	L02 : Non Haz (SNRHW) LF	382640	408840	BL9 8QZ	17 05 04	Landfill	Non Haz (SNRHW) LF	Bolton	Bolton	North West	Landfill	D05	19.24			North West	Greater Manchester	Trafford	Trafford	YP3735SS	Mercury Recovery Trafford Park - EPR/YP3735SS	Mercury Recycling Limited	Non-Ferrous Metals	378990	396960	M17 1HW	20 01 36	Processing	Non-Ferrous Metal reprocessing	Lancashire	Lancashire	North West	Recovery	R04	3.702	08 - Discarded equipment
North West	Greater Manchester	Bury	Bury	BS7951IB	Pilsworth South Landfill - EPR/BS7951IB	Viridor Waste Management Limited	L02 : Non Haz (SNRHW) LF	382640	408840	BL9 8QZ	17 06 04	Landfill	Non Haz (SNRHW) LF	Liverpool	Liverpool	North West	Landfill	D05	19.74			North West	Greater Manchester	Trafford	Trafford	YP3735SS	Mercury Recovery Trafford Park - EPR/YP3735SS	Mercury Recycling Limited	Non-Ferrous Metals	378990	396960	M17 1HW	20 01 39	Processing	Non-Ferrous Metal reprocessing	Lancashire	Lancashire	North West	Recovery	R03	8.259	07 - Non-metallic wastes
North West	Greater Manchester	Bury	Bury	BS7951IB	Pilsworth South Landfill - EPR/BS7951IB	Viridor Waste Management Limited	L02 : Non Haz (SNRHW) LF	382640	408840	BL9 8QZ	17 06 01*	Landfill	Non Haz (SNRHW) LF	Cheshire East	Cheshire East	North West	Landfill	D05	20.46			North West	Greater Manchester	Trafford	Trafford	YP3735SS	Mercury Recovery Trafford Park - EPR/YP3735SS	Mercury Recycling Limited	Non-Ferrous Metals	378990	396960	M17 1HW	20 01 40	Processing	Non-Ferrous Metal reprocessing	Lancashire	Lancashire	North West	Recovery	R04	8.25	06 - Metallic wastes
North West	Greater Manchester	Bury	Bury	BS7951IB	Pilsworth South Landfill - EPR/BS7951IB	Viridor Waste Management Limited	L02 : Non Haz (SNRHW) LF	382640	408840	BL9 8QZ	17 06 04	Landfill	Non Haz (SNRHW) LF	North West	North West (WPA Not codeable)	North West	Landfill	D05	20.96			North West	Greater Manchester	Trafford	Trafford	YP3735SS	Mercury Recovery Trafford Park - EPR/YP3735SS	Mercury Recycling Limited	Non-Ferrous Metals	378990	396960	M17 1HW	16 02 13*	Processing	Non-Ferrous Metal reprocessing	North Ayrshire	Scotland	Scotland	Recovery	R04	14.98	08 - Discarded equipment
North West	Greater Manchester	Bury	Bury	BS7951IB	Pilsworth South Landfill - EPR/BS7951IB	Viridor Waste Management Limited	L02 : Non Haz (SNRHW) LF	382640	408840	BL9 8QZ	17 06 04	Landfill	Non Haz (SNRHW) LF	Salford	Salford	North West	Landfill	D05	22.66			North West	Greater Manchester	Trafford	Trafford	YP3735SS	Mercury Recovery Trafford Park - EPR/YP3735SS	Mercury Recycling Limited	Non-Ferrous Metals	378990	396960	M17 1HW	16 06 02*	Processing	Non-Ferrous Metal reprocessing	North Somerset	North Somerset	South West	Recovery	R04	43.605	08 - Discarded equipment
North West	Greater Manchester	Bury	Bury	BS7951IB	Pilsworth South Landfill - EPR/BS7951IB	Viridor Waste Management Limited	L02 : Non Haz (SNRHW) LF	382640	408840	BL9 8QZ	17 06 05*	Landfill	Non Haz (SNRHW) LF	North West	North West (WPA Not codeable)	North West	Landfill	D05	24.06			North West	Greater Manchester	Trafford	Trafford	YP3735SS	Mercury Recovery Trafford Park - EPR/YP3735SS	Mercury Recycling Limited	Non-Ferrous Metals	378990	396960	M17 1HW	16 06 04	Processing	Non-Ferrous Metal reprocessing	North Somerset	North Somerset	South West	Recovery	R04	188.612	08 - Discarded equipment
North West	Greater Manchester	Bury	Bury	BS7951IB	Pilsworth South Landfill - EPR/BS7951IB	Viridor Waste Management Limited	L02 : Non Haz (SNRHW) LF	382640	408840	BL9 8QZ	17 06 01*	Landfill	Non Haz (SNRHW) LF	Blackburn with Darwen	Blackburn with Darwen	North West	Landfill	D05	26.2			North West	Greater Manchester	Trafford	Trafford	YP3735SS	Mercury Recovery Trafford Park - EPR/YP3735SS	Mercury Recycling Limited	Non-Ferrous Metals	378990	396960	M17 1HW	20 01 33*	Processing	Non-Ferrous Metal reprocessing	North Somerset	North Somerset	South West	Recovery	R04	26.507	08 - Discarded equipment
North West	Greater Manchester	Bury	Bury	BS7951IB	Pilsworth South Landfill - EPR/BS7951IB	Viridor Waste Management Limited	L02 : Non Haz (SNRHW) LF	382640	408840	BL9 8QZ	17 06 01*	Landfill	Non Haz (SNRHW) LF	Salford	Salford	North West	Landfill	D05	26.66			North West	Greater Manchester	Trafford	Trafford	YP3735SS	Mercury Recovery Trafford Park - EPR/YP3735SS	Mercury Recycling Limited	Non-Ferrous Metals	378990	396960	M17 1HW	19 02 11*	Processing	Non-Ferrous Metal reprocessing	Surrey	Surrey	South East	Recovery	R04	2.343	10 - Mixed ordinary wastes
North West	Greater Manchester	Bury	Bury	BS7951IB	Pilsworth South Landfill - EPR/BS7951IB	Viridor Waste Management Limited	L02 : Non Haz (SNRHW) LF	382640	408840	BL9 8QZ	17 09 04	Landfill	Non Haz (SNRHW) LF	Staffordshire	Staffordshire	West Midlands	Landfill	D05	27.38			North West	Greater Manchester	Trafford	Trafford	YP3735SS	Mercury Recovery Trafford Park - EPR/YP3735SS	Mercury Recycling Limited	Non-Ferrous Metals	378990	396960	M17 1HW	20 01 21*	Processing	Non-Ferrous Metal reprocessing	Surrey	Surrey	South East	Recovery	R04	37.559	08 - Discarded equipment
North West	Greater Manchester	Bury	Bury	BS7951IB	Pilsworth South Landfill - EPR/BS7951IB	Viridor Waste Management Limited	L02 : Non Haz (SNRHW) LF	382640	408840	BL9 8QZ	17 06 04	Landfill	Non Haz (SNRHW) LF	Bolton	Bolton	North West	Landfill	D05	28.9			North West	Greater Manchester	Bolton	Bolton	DP3336SQ	Bolton Paper Mill EPR/DP3336SQ	Vernacare Limited	Paper, pulp & board manufacturing activities	372300	409800	BL1 2TX	20 01 40	Processing	Paper Recycling	Bolton	Bolton	North West	Recovery	R04	13.71	06 - Metallic wastes
North West	Greater Manchester	Bury	Bury	BS7951IB	Pilsworth South Landfill - EPR/BS7951IB	Viridor Waste Management Limited	L02 : Non Haz (SNRHW) LF	382640	408840	BL9 8QZ	17 06 01*	Landfill	Non Haz (SNRHW) LF	Leeds	Leeds	Yorks & Humber	Landfill	D05	29.02			North West	Greater Manchester	Bolton	Bolton	DP3336SQ	Bolton Paper Mill EPR/DP3336SQ	Vernacare Limited	Paper, pulp & board manufacturing activities	372300	409800	BL1 2TX	20 03 01	Processing	Paper Recycling	Bolton	Bolton	North West	Landfill	D01	24.1	10 - Mixed ordinary wastes
North West	Greater Manchester	Bury	Bury	BS7951IB	Pilsworth South Landfill - EPR/BS7951IB	Viridor Waste Management Limited	L02 : Non Haz (SNRHW) LF	382640	408840	BL9 8QZ	17 06 01*	Landfill	Non Haz (SNRHW) LF	Liverpool	Liverpool	North West	Landfill	D05	29.58			North West	Greater Manchester	Bolton	Bolton	DP3336SQ	Bolton Paper Mill EPR/DP3336SQ	Vernacare Limited	Paper, pulp & board manufacturing activities	372300	409800	BL1 2TX	20 03 01	Processing	Paper Recycling	Bolton	Bolton	North West	Recovery	R05	5.62	10 - Mixed ordinary wastes
North West	Greater Manchester	Bury	Bury	BS7951IB	Pilsworth South Landfill - EPR/BS7951IB	Viridor Waste Management Limited	L02 : Non Haz (SNRHW) LF	382640	408840	BL9 8QZ	17 06 05*	Landfill	Non Haz (SNRHW) LF	Bradford	Bradford City	Yorks & Humber	Landfill	D05	30.48			North West	Greater Manchester	Bolton	Bolton	DP3336SQ	Bolton Paper Mill EPR/DP3336SQ	Vernacare Limited	Paper, pulp & board manufacturing activities	372300	409800	BL1 2TX	20 03 01	Processing	Paper Recycling	Cheshire West and Chester	Cheshire West and Chester	North West	Incineration	D10	105.2	10 - Mixed ordinary wastes
North West	Greater Manchester	Bury	Bury	BS7951IB	Pilsworth South Landfill - EPR/BS7951IB	Viridor Waste Management Limited	L02 : Non Haz (SNRHW) LF	382640	408840	BL9 8QZ	17 06 01*	Landfill	Non Haz (SNRHW) LF	North West	North West (WPA Not codeable)	North West	Landfill	D05	31.58			North West	Greater Manchester	Trafford	Trafford	ZP3736XH	Partington Paper Mill EPR/ZP3736XH	SAICA Paper UK Limited	Paper, pulp & board manufacturing activities	372230	392170	M31 4QN	10 01 16*	Processing	Paper Recycling	Leeds	Leeds	Yorks & Humber	Recovery	R05	1404.7	12 - Mineral wastes
North West	Greater Manchester	Bury	Bury	BS7951IB	Pilsworth South Landfill - EPR/BS7951IB	Viridor Waste Management Limited	L02 : Non Haz (SNRHW) LF	382640	408840	BL9 8QZ	17 06 01*	Landfill	Non Haz (SNRHW) LF	Calderdale	Calderdale	Yorks & Humber	Landfill	D05	32.52			North West	Greater Manchester	Bolton	Bolton	DP3336SQ	Bolton Paper Mill EPR/DP3336SQ	Vernacare Limited	Paper, pulp & board manufacturing activities	372300	409800	BL1 2TX	13 02 05*	Processing	Paper Recycling	Liverpool	Liverpool	North West	Recovery	R09	0.8	01 - Chemical compound wastes
North West	Greater Manchester	Bury	Bury	BS7951IB	Pilsworth South Landfill - EPR/BS7951IB	Viridor Waste Management Limited	L02 : Non Haz (SNRHW) LF	382640	408840	BL9 8QZ	17 06 01*	Landfill	Non Haz (SNRHW) LF	Tameside	Tameside	North West	Landfill	D05	32.68			North West	Greater Manchester	Bolton	Bolton	DP3336SQ	Bolton Paper Mill EPR/DP3336SQ	Vernacare Limited	Paper, pulp & board manufacturing activities	372300	409800	BL1 2TX	16 10 02	Processing	Paper Recycling	Manchester	Manchester	North West	Treatment	D08	2.1	03 - Other chemical wastes
North West	Greater Manchester	Bury	Bury	BS7951IB	Pilsworth South Landfill - EPR/BS7951IB	Viridor Waste Management Limited	L02 : Non Haz (SNRHW) LF	382640	408840	BL9 8QZ	17 06 01*	Landfill	Non Haz (SNRHW) LF	Wales	Wales (WPA Not codeable)	Wales	Landfill	D05	34.08			North West	Greater Manchester	Stockport	Stockport	BJ8995ID	Romiley Board Mill - EPR/BJ8995ID	Preston Board & Packaging Ltd	Paper, pulp & board manufacturing activities	394490	390510	SK6 4DZ	03 03 07	Processing	Paper Recycling	North West	North West (WPA Not codeable)	North West	Landfill	D01	8231.53	10 - Mixed ordinary wastes
North West	Greater Manchester	Bury	Bury	BS7951IB	Pilsworth South Landfill - EPR/BS7951IB	Viridor Waste Management Limited	L02 : Non Haz (SNRHW) LF	382640	408840	BL9 8QZ	17 06 04	Landfill	Non Haz (SNRHW) LF	Warrington	Warrington	North West	Landfill	D05	34.44			North West	Greater Manchester	Trafford	Trafford	ZP3736XH	Partington Paper Mill EPR/ZP3736XH	SAICA Paper UK Limited	Paper, pulp & board manufacturing activities	372230	392170	M31 4QN	03 03 07	Processing	Paper Recycling	North West	North West (WPA Not codeable)	North West	Landfill	D05	921.12	10 - Mixed ordinary wastes
North West	Greater Manchester	Bury	Bury	BS7951IB	Pilsworth South Landfill - EPR/BS7951IB	Viridor Waste Management Limited	L02 : Non Haz (SNRHW) LF	382640	408840	BL9 8QZ	17 09 04	Landfill	Non Haz (SNRHW) LF	Oldham	Oldham	North West	Landfill	D05	34.66			North West	Greater Manchester	Trafford	Trafford	ZP3736XH	Partington Paper Mill EPR/ZP3736XH	SAICA Paper UK Limited	Paper, pulp & board manufacturing activities	372230	392170	M31 4QN	03 03 07	Processing	Paper Recycling	North West	North West (WPA Not codeable)	North West	Recovery	R04	968.52	10 - Mixed ordinary wastes
North West	Greater Manchester	Bury	Bury	BS7951IB	Pilsworth South Landfill - EPR/BS7951IB	Viridor Waste Management Limited	L02 : Non Haz (SNRHW) LF	382640	408840	BL9 8QZ	17 06 05*	Landfill	Non Haz (SNRHW) LF	Leeds	Leeds	Yorks & Humber	Landfill	D05	39.88			North West	Greater Manchester	Trafford	Trafford	ZP3736XH	Partington Paper Mill EPR/ZP3736XH	SAICA Paper UK Limited	Paper, pulp & board manufacturing activities	372230	392170	M31 4QN	03 03 07	Processing	Paper Recycling	North West	North West (WPA Not codeable)	North West	Recovery	R11	2734.96	10 - Mixed ordinary wastes
North West	Greater Manchester	Bury	Bury	BS7951IB	Pilsworth South Landfill - EPR/BS7951IB	Viridor Waste Management Limited	L02 : Non Haz (SNRHW) LF	382640	408840	BL9 8QZ	17 06 01*	Landfill	Non Haz (SNRHW) LF	Hyndburn	Lancashire	North West	Landfill	D05	40.52			North West	Greater Manchester	Trafford	Trafford	ZP3736XH	Partington Paper Mill EPR/ZP3736XH	SAICA Paper UK Limited	Paper, pulp & board manufacturing activities	372230	392170	M31 4QN	03 03 11	Processing	Paper Recycling	North West	North West (WPA Not codeable)	North West	Recovery	R11	7382.06	03 - Other chemical wastes
North West	Greater Manchester	Bury	Bury	BS7951IB	Pilsworth South Landfill - EPR/BS7951IB	Viridor Waste Management Limited	L02 : Non Haz (SNRHW) LF	382640	408840	BL9 8QZ	17 06 01*	Landfill	Non Haz (SNRHW) LF	Bolton	Bolton	North West	Landfill	D05	41.64			North West	Greater Manchester	Trafford	Trafford	ZP3736XH	Partington Paper Mill EPR/ZP3736XH	SAICA Paper UK Limited	Paper, pulp & board manufacturing activities	372230	392170	M31 4QN	10 01 14*	Processing	Paper Recycling	North West	North West (WPA Not codeable)	North West	Landfill	D05	6260.4	12 - Mineral wastes
North West	Greater Manchester	Bury	Bury	BS7951IB	Pilsworth South Landfill - EPR/BS7951IB	Viridor Waste Management Limited	L02 : Non Haz (SNRHW) LF	382640	408840	BL9 8QZ	17 09 04	Landfill	Non Haz (SNRHW) LF	Blackpool	Blackpool	North West	Landfill	D05	47.14			North West	Greater Manchester	Trafford	Trafford	ZP3736XH	Partington Paper Mill EPR/ZP3736XH	SAICA Paper UK Limited	Paper, pulp & board manufacturing activities	372230	392170	M31 4QN	19 12 02	Processing	Paper Recycling	North West	North West (WPA Not codeable)	North West	Recovery	R04	1190.18	06 - Metallic wastes
North West	Greater Manchester	Bury	Bury	BS7951IB	Pilsworth South Landfill - EPR/BS7951IB	Viridor Waste Management Limited	L02 : Non Haz (SNRHW) LF	382640	408840	BL9 8QZ	17 06 05*	Landfill	Non Haz (SNRHW) LF	Trafford	Trafford	North West	Landfill	D05	47.96			North West	Greater Manchester	Trafford	Trafford	ZP3736XH	Partington Paper Mill EPR/ZP3736XH	SAICA Paper UK Limited	Paper, pulp & board manufacturing activities	372230	392170	M31 4QN	20 01 38	Processing	Paper Recycling	North West	North West (WPA Not codeable)	North West	Recovery	R11	38.084	07 - Non-metallic wastes
North West	Greater Manchester	Bury	Bury	BS7951IB	Pilsworth South Landfill - EPR/BS7951IB	Viridor Waste Management Limited	L02 : Non Haz (SNRHW) LF	382640	408840	BL9 8QZ	17 06 01*	Landfill	Non Haz (SNRHW) LF	Trafford	Trafford	North West	Landfill	D05	48.8			North West	Greater Manchester	Trafford	Trafford	ZP3736XH	Partington Paper Mill EPR/ZP3736XH	SAICA Paper UK Limited	Paper, pulp & board manufacturing activities	372230	392170	M31 4QN	20 01 40	Processing	Paper Recycling	North West	North West (WPA Not codeable)	North West	Recovery	R04	109.52	06 - Metallic wastes
North West	Greater Manchester	Bury	Bury	BS7951IB	Pilsworth South Landfill - EPR/BS7951IB	Viridor Waste Management Limited	L02 : Non Haz (SNRHW) LF	382640	408840	BL9 8QZ	17 06 05*	Landfill	Non Haz (SNRHW) LF	Yorks & Humber	Yorks & Humber (WPA Not codeable)	Yorks & Humber	Landfill	D05	50.8			North West	Greater Manchester	Trafford	Trafford	ZP3736XH	Partington Paper Mill EPR/ZP3736XH	SAICA Paper UK Limited	Paper, pulp & board manufacturing activities	372230	392170	M31 4QN	20 03 04	Processing	Paper Recycling	North West	North West (WPA Not codeable)	North West	Recovery	R03	43.44	11 - Common sludges
North West	Greater Manchester	Bury	Bury	BS7951IB	Pilsworth South Landfill - EPR/BS7951IB	Viridor Waste Management Limited	L02 : Non Haz (SNRHW) LF	382640	408840	BL9 8QZ	17 06 05*	Landfill	Non Haz (SNRHW) LF	Stockport	Stockport	North West	Landfill	D05	53.04			North West	Greater Manchester	Bolton	Bolton	DP3336SQ	Bolton Paper Mill EPR/DP3336SQ	Vernacare Limited	Paper, pulp & board manufacturing activities	372300	409800	BL1 2TX	20 01 36	Processing	Paper Recycling	Wakefield	Wakefield	Yorks & Humber	Recovery	R04	0.5	08 - Discarded equipment
North West	Greater Manchester	Bury	Bury	BS7951IB	Pilsworth South Landfill - EPR/BS7951IB	Viridor Waste Management Limited	L02 : Non Haz (SNRHW) LF	382640	408840	BL9 8QZ	17 06 05*	Landfill	Non Haz (SNRHW) LF	Oldham	Oldham	North West	Landfill	D05	56.94			North West	Greater Manchester	Stockport	Stockport	JP3031CY	Bredbury Waste Oil Recovery Installation - EPR/JP3031CY	Pure Clean Waste Solutions Limited	TS : Temporary storage installation	392080	392090	SK6 2QE	16 01 17	Storage	Temporary storage installation	Cheshire East	Cheshire East	North West	Recovery	R04	25.46	06 - Metallic wastes
North West	Greater Manchester	Bury	Bury	BS7951IB	Pilsworth South Landfill - EPR/BS7951IB	Viridor Waste Management Limited	L02 : Non Haz (SNRHW) LF	382640	408840	BL9 8QZ	17 01 07	Landfill	Non Haz (SNRHW) LF	Warrington	Warrington	North West	Landfill	D05	57.24			North West	Greater Manchester	Stockport	Stockport	JP3031CY	Bredbury Waste Oil Recovery Installation - EPR/JP3031CY	Pure Clean Waste Solutions Limited	TS : Temporary storage installation	392080	392090	SK6 2QE	08 01 11*	Storage	Temporary storage installation	Cheshire West and Chester	Cheshire West and Chester	North West	Incineration	D10	61.08	02 - Chemical preparation wastes
North West	Greater Manchester	Bury	Bury	BS7951IB	Pilsworth South Landfill - EPR/BS7951IB	Viridor Waste Management Limited	L02 : Non Haz (SNRHW) LF	382640	408840	BL9 8QZ	17 06 05*	Landfill	Non Haz (SNRHW) LF	Wales	Wales (WPA Not codeable)	Wales	Landfill	D05	61.76			North West	Greater Manchester	Stockport	Stockport	JP3031CY	Bredbury Waste Oil Recovery Installation - EPR/JP3031CY	Pure Clean Waste Solutions Limited	TS : Temporary storage installation	392080	392090	SK6 2QE	20 01 21*	Storage	Temporary storage installation	Lincolnshire	Lincolnshire	East Midlands	Recovery	R05	0.185	08 - Discarded equipment
North West	Greater Manchester	Bury	Bury	BS7951IB	Pilsworth South Landfill - EPR/BS7951IB	Viridor Waste Management Limited	L02 : Non Haz (SNRHW) LF	382640	408840	BL9 8QZ	17 06 05*	Landfill	Non Haz (SNRHW) LF	Salford	Salford	North West	Landfill	D05	62.46			North West	Greater Manchester	Stockport	Stockport	JP3031CY	Bredbury Waste Oil Recovery Installation - EPR/JP3031CY	Pure Clean Waste Solutions Limited	TS : Temporary storage installation	392080	392090	SK6 2QE	12 03 01*	Storage	Temporary storage installation	Sheffield	Sheffield	Yorks & Humber	Treatment	D09	240	03 - Other chemical wastes
North West	Greater Manchester	Bury	Bury	BS7951IB	Pilsworth South Landfill - EPR/BS7951IB	Viridor Waste Management Limited	L02 : Non Haz (SNRHW) LF	382640	408840	BL9 8QZ	17 06 01*	Landfill	Non Haz (SNRHW) LF	Stockport	Stockport	North West	Landfill	D05	63.74			North West	Greater Manchester	Stockport	Stockport	JP3031CY	Bredbury Waste Oil Recovery Installation - EPR/JP3031CY	Pure Clean Waste Solutions Limited	TS : Temporary storage installation	392080	392090	SK6 2QE	16 01 14*	Storage	Temporary storage installation	Sheffield	Sheffield	Yorks & Humber	Treatment	D09	18.78	01 - Chemical compound wastes
North West	Greater Manchester	Bury	Bury	BS7951IB	Pilsworth South Landfill - EPR/BS7951IB	Viridor Waste Management Limited	L02 : Non Haz (SNRHW) LF	382640	408840	BL9 8QZ	17 06 01*	Landfill	Non Haz (SNRHW) LF	Cheshire East	Cheshire East	North West	Landfill	D05	67.24			North West	Greater Manchester	Stockport	Stockport	JP3031CY	Bredbury Waste Oil Recovery Installation - EPR/JP3031CY	Pure Clean Waste Solutions Limited	TS : Temporary storage installation	392080	392090	SK6 2QE	13 02 05*	Storage	Temporary storage installation	Stoke-on-Trent	Stoke-on-Trent City	West Midlands	Recovery	R09	1077.34	01 - Chemical compound wastes
North West	Greater Manchester	Bury	Bury	BS7951IB	Pilsworth South Landfill - EPR/BS7951IB	Viridor Waste Management Limited	L02 : Non Haz (SNRHW) LF	382640	408840	BL9 8QZ	17 06 05*	Landfill	Non Haz (SNRHW) LF	Blackpool	Blackpool	North West	Landfill	D05	69.8			North West	Greater Manchester	Stockport	Stockport	JP3031CY	Bredbury Waste Oil Recovery Installation - EPR/JP3031CY	Pure Clean Waste Solutions Limited	TS : Temporary storage installation	392080	392090	SK6 2QE	16 01 17	Storage	Temporary storage installation	Warrington	Warrington	North West	Recovery	R04	207.366	06 - Metallic wastes
North West	Greater Manchester	Bury	Bury	BS7951IB	Pilsworth South Landfill - EPR/BS7951IB	Viridor Waste Management Limited	L02 : Non Haz (SNRHW) LF	382640	408840	BL9 8QZ	17 06 05*	Landfill	Non Haz (SNRHW) LF	West Lancashire	Lancashire	North West	Landfill	D05	73.52			North West	Greater Manchester	Stockport	Stockport	JP3031CY	Bredbury Waste Oil Recovery Installation - EPR/JP3031CY	Pure Clean Waste Solutions Limited	TS : Temporary storage installation	392080	392090	SK6 2QE	16 06 01*	Storage	Temporary storage installation	Warrington	Warrington	North West	Recovery	R04	21.677	08 - Discarded equipment
North West	Greater Manchester	Bury	Bury	BS7951IB	Pilsworth South Landfill - EPR/BS7951IB	Viridor Waste Management Limited	L02 : Non Haz (SNRHW) LF	382640	408840	BL9 8QZ	17 06 05*	Landfill	Non Haz (SNRHW) LF	Wigan	Wigan	North West	Landfill	D05	81.24			North West	Greater Manchester	Stockport	Stockport	JP3031CY	Bredbury Waste Oil Recovery Installation - EPR/JP3031CY	Pure Clean Waste Solutions Limited	TS : Temporary storage installation	392080	392090	SK6 2QE	11 01 13*	Storage	Temporary storage installation	Yorks & Humber	Yorks & Humber (WPA Not codeable)	Yorks & Humber	Recovery	R03	27	01 - Chemical compound wastes
North West	Greater Manchester	Bury	Bury	BS7951IB	Pilsworth South Landfill - EPR/BS7951IB	Viridor Waste Management Limited	L02 : Non Haz (SNRHW) LF	382640	408840	BL9 8QZ	17 06 05*	Landfill	Non Haz (SNRHW) LF	Blackburn with Darwen	Blackburn with Darwen	North West	Landfill	D05	84.66			North West	Greater Manchester	Wigan	Wigan	53612	Junction Works	Biffa Waste Services Limited	A11 : Household, Commercial & Industrial Waste Transfer Stn	361450	401900	WN2 5TB	19 12 04	Transfer	Non-Haz Waste Transfer	Armagh City, Banbridge and Craigavon	Northern Ireland	Northern Ireland	Recovery	R03	23.88	07 - Non-metallic wastes
North West	Greater Manchester	Bury	Bury	BS7951IB	Pilsworth South Landfill - EPR/BS7951IB	Viridor Waste Management Limited	L02 : Non Haz (SNRHW) LF	382640	408840	BL9 8QZ	17 06 05*	Landfill	Non Haz (SNRHW) LF	Bolton	Bolton	North West	Landfill	D05	85.78			North West	Greater Manchester	Bury	Bury	100338	Fernhill H W R C, T L S And Green Waste Processing Facility	S U E Z Recycling And Recovery U K Ltd	A11 : Household, Commercial & Industrial Waste Transfer Stn	380400	411780	BL9 5BE	19 12 12	Transfer	Non-Haz Waste Transfer	Barnsley	Barnsley	Yorks & Humber	Recovery	R03	414.64	10 - Mixed ordinary wastes
North West	Greater Manchester	Bury	Bury	BS7951IB	Pilsworth South Landfill - EPR/BS7951IB	Viridor Waste Management Limited	L02 : Non Haz (SNRHW) LF	382640	408840	BL9 8QZ	17 06 05*	Landfill	Non Haz (SNRHW) LF	Staffordshire	Staffordshire	West Midlands	Landfill	D05	92.88			North West	Greater Manchester	Bury	Bury	100338	Fernhill H W R C, T L S And Green Waste Processing Facility	S U E Z Recycling And Recovery U K Ltd	A11 : Household, Commercial & Industrial Waste Transfer Stn	380400	411780	BL9 5BE	20 03 01	Transfer	Non-Haz Waste Transfer	Barnsley	Barnsley	Yorks & Humber	Recovery	R03	147.16	10 - Mixed ordinary wastes
North West	Greater Manchester	Bury	Bury	BS7951IB	Pilsworth South Landfill - EPR/BS7951IB	Viridor Waste Management Limited	L02 : Non Haz (SNRHW) LF	382640	408840	BL9 8QZ	17 09 04	Landfill	Non Haz (SNRHW) LF	Rochdale	Rochdale	North West	Landfill	D05	102.7			North West	Greater Manchester	Bury	Bury	100338	Fernhill H W R C, T L S And Green Waste Processing Facility	S U E Z Recycling And Recovery U K Ltd	A11 : Household, Commercial & Industrial Waste Transfer Stn	380400	411780	BL9 5BE	19 12 12	Transfer	Non-Haz Waste Transfer	Birmingham	Birmingham City	West Midlands	Recovery	R03	115.28	10 - Mixed ordinary wastes
North West	Greater Manchester	Bury	Bury	BS7951IB	Pilsworth South Landfill - EPR/BS7951IB	Viridor Waste Management Limited	L02 : Non Haz (SNRHW) LF	382640	408840	BL9 8QZ	17 06 05*	Landfill	Non Haz (SNRHW) LF	Tameside	Tameside	North West	Landfill	D05	113.94			North West	Greater Manchester	Bury	Bury	100338	Fernhill H W R C, T L S And Green Waste Processing Facility	S U E Z Recycling And Recovery U K Ltd	A11 : Household, Commercial & Industrial Waste Transfer Stn	380400	411780	BL9 5BE	20 03 01	Transfer	Non-Haz Waste Transfer	Birmingham	Birmingham City	West Midlands	Recovery	R03	169.46	10 - Mixed ordinary wastes
North West	Greater Manchester	Bury	Bury	BS7951IB	Pilsworth South Landfill - EPR/BS7951IB	Viridor Waste Management Limited	L02 : Non Haz (SNRHW) LF	382640	408840	BL9 8QZ	17 05 03*	Landfill	Non Haz (SNRHW) LF	Manchester	Manchester	North West	Landfill	D05	133.08			North West	Greater Manchester	Bury	Bury	100338	Fernhill H W R C, T L S And Green Waste Processing Facility	S U E Z Recycling And Recovery U K Ltd	A11 : Household, Commercial & Industrial Waste Transfer Stn	380400	411780	BL9 5BE	19 12 12	Transfer	Non-Haz Waste Transfer	Blackburn with Darwen	Blackburn with Darwen	North West	Recovery	R03	836.4	10 - Mixed ordinary wastes
North West	Greater Manchester	Bury	Bury	BS7951IB	Pilsworth South Landfill - EPR/BS7951IB	Viridor Waste Management Limited	L02 : Non Haz (SNRHW) LF	382640	408840	BL9 8QZ	17 06 01*	Landfill	Non Haz (SNRHW) LF	Manchester	Manchester	North West	Landfill	D05	139.98			North West	Greater Manchester	Bury	Bury	100338	Fernhill H W R C, T L S And Green Waste Processing Facility	S U E Z Recycling And Recovery U K Ltd	A11 : Household, Commercial & Industrial Waste Transfer Stn	380400	411780	BL9 5BE	20 03 07	Transfer	Non-Haz Waste Transfer	Blackburn with Darwen	Blackburn with Darwen	North West	Recovery	R03	2846.34	10 - Mixed ordinary wastes
North West	Greater Manchester	Bury	Bury	BS7951IB	Pilsworth South Landfill - EPR/BS7951IB	Viridor Waste Management Limited	L02 : Non Haz (SNRHW) LF	382640	408840	BL9 8QZ	17 05 04	Landfill	Non Haz (SNRHW) LF	Blackburn with Darwen	Blackburn with Darwen	North West	Landfill	D05	180.24			North West	Greater Manchester	Manchester	Manchester	50110	Redgate Holdings Limited	Redgate Holdings Limited	A11 : Household, Commercial & Industrial Waste Transfer Stn	386787	396499	M12 4RY	19 12 12	Transfer	Non-Haz Waste Transfer	Blackburn with Darwen	Blackburn with Darwen	North West	Landfill	D01	36.22	10 - Mixed ordinary wastes
North West	Greater Manchester	Bury	Bury	BS7951IB	Pilsworth South Landfill - EPR/BS7951IB	Viridor Waste Management Limited	L02 : Non Haz (SNRHW) LF	382640	408840	BL9 8QZ	17 06 05*	Landfill	Non Haz (SNRHW) LF	Manchester	Manchester	North West	Landfill	D05	201.28			North West	Greater Manchester	Manchester	Manchester	50110	Redgate Holdings Limited	Redgate Holdings Limited	A11 : Household, Commercial & Industrial Waste Transfer Stn	386787	396499	M12 4RY	19 12 12	Transfer	Non-Haz Waste Transfer	Blackburn with Darwen	Blackburn with Darwen	North West	Landfill	D05	97.78	10 - Mixed ordinary wastes
North West	Greater Manchester	Bury	Bury	BS7951IB	Pilsworth South Landfill - EPR/BS7951IB	Viridor Waste Management Limited	L02 : Non Haz (SNRHW) LF	382640	408840	BL9 8QZ	17 06 04	Landfill	Non Haz (SNRHW) LF	Manchester	Manchester	North West	Landfill	D05	223.54			North West	Greater Manchester	Rochdale	Rochdale	100187	Waithlands H W R C, T L S And I V C	S U E Z Recycling And Recovery U K Ltd	A11 : Household, Commercial & Industrial Waste Transfer Stn	390501	413202	OL16 2AU	20 03 07	Transfer	Non-Haz Waste Transfer	Blackburn with Darwen	Blackburn with Darwen	North West	Landfill	D01	2308.39	10 - Mixed ordinary wastes
North West	Greater Manchester	Bury	Bury	BS7951IB	Pilsworth South Landfill - EPR/BS7951IB	Viridor Waste Management Limited	L02 : Non Haz (SNRHW) LF	382640	408840	BL9 8QZ	17 06 01*	Landfill	Non Haz (SNRHW) LF	Oldham	Oldham	North West	Landfill	D05	231.48			North West	Greater Manchester	Stockport	Stockport	100233	Adswood Road Household Waste Recycling Centre	S U E Z Recycling And Recovery U K Ltd	A11 : Household, Commercial & Industrial Waste Transfer Stn	388230	387500	SK8 5QY	20 03 07	Transfer	Non-Haz Waste Transfer	Blackburn with Darwen	Blackburn with Darwen	North West	Landfill	D01	24.34	10 - Mixed ordinary wastes
North West	Greater Manchester	Bury	Bury	BS7951IB	Pilsworth South Landfill - EPR/BS7951IB	Viridor Waste Management Limited	L02 : Non Haz (SNRHW) LF	382640	408840	BL9 8QZ	17 06 05*	Landfill	Non Haz (SNRHW) LF	Liverpool	Liverpool	North West	Landfill	D05	237.08			North West	Greater Manchester	Tameside	Tameside	100195	Bayley Street H W R C And T L S	S U E Z Recycling And Recovery U K Ltd	A11 : Household, Commercial & Industrial Waste Transfer Stn	395599	398469	SK15 1PY	20 03 01	Transfer	Non-Haz Waste Transfer	Blackburn with Darwen	Blackburn with Darwen	North West	Landfill	D01	1605.28	10 - Mixed ordinary wastes
North West	Greater Manchester	Bury	Bury	BS7951IB	Pilsworth South Landfill - EPR/BS7951IB	Viridor Waste Management Limited	L02 : Non Haz (SNRHW) LF	382640	408840	BL9 8QZ	17 05 04	Landfill	Non Haz (SNRHW) LF	North West	North West (WPA Not codeable)	North West	Landfill	D05	247.34			North West	Greater Manchester	Tameside	Tameside	100195	Bayley Street H W R C And T L S	S U E Z Recycling And Recovery U K Ltd	A11 : Household, Commercial & Industrial Waste Transfer Stn	395599	398469	SK15 1PY	20 03 07	Transfer	Non-Haz Waste Transfer	Blackburn with Darwen	Blackburn with Darwen	North West	Landfill	D01	29.02	10 - Mixed ordinary wastes
North West	Greater Manchester	Bury	Bury	BS7951IB	Pilsworth South Landfill - EPR/BS7951IB	Viridor Waste Management Limited	L02 : Non Haz (SNRHW) LF	382640	408840	BL9 8QZ	17 05 04	Landfill	Non Haz (SNRHW) LF	Burnley	Lancashire	North West	Landfill	D05	284.56			North West	Greater Manchester	Bury	Bury	100338	Fernhill H W R C, T L S And Green Waste Processing Facility	S U E Z Recycling And Recovery U K Ltd	A11 : Household, Commercial & Industrial Waste Transfer Stn	380400	411780	BL9 5BE	17 01 07	Transfer	Non-Haz Waste Transfer	Bolton	Bolton	North West	Recovery	R05	12386.4	12 - Mineral wastes
North West	Greater Manchester	Bury	Bury	BS7951IB	Pilsworth South Landfill - EPR/BS7951IB	Viridor Waste Management Limited	L02 : Non Haz (SNRHW) LF	382640	408840	BL9 8QZ	17 06 05*	Landfill	Non Haz (SNRHW) LF	Rochdale	Rochdale	North West	Landfill	D05	300.86			North West	Greater Manchester	Bury	Bury	100338	Fernhill H W R C, T L S And Green Waste Processing Facility	S U E Z Recycling And Recovery U K Ltd	A11 : Household, Commercial & Industrial Waste Transfer Stn	380400	411780	BL9 5BE	20 01 11	Transfer	Non-Haz Waste Transfer	Bolton	Bolton	North West	Recovery	R03	33.56	07 - Non-metallic wastes
North West	Greater Manchester	Bury	Bury	BS7951IB	Pilsworth South Landfill - EPR/BS7951IB	Viridor Waste Management Limited	L02 : Non Haz (SNRHW) LF	382640	408840	BL9 8QZ	17 05 03*	Landfill	Non Haz (SNRHW) LF	Salford	Salford	North West	Landfill	D05	311.04			North West	Greater Manchester	Bury	Bury	100338	Fernhill H W R C, T L S And Green Waste Processing Facility	S U E Z Recycling And Recovery U K Ltd	A11 : Household, Commercial & Industrial Waste Transfer Stn	380400	411780	BL9 5BE	20 02 01	Transfer	Non-Haz Waste Transfer	Bolton	Bolton	North West	Recovery	R03	82.72	09 - Animal and vegetal wastes
North West	Greater Manchester	Bury	Bury	BS7951IB	Pilsworth South Landfill - EPR/BS7951IB	Viridor Waste Management Limited	L02 : Non Haz (SNRHW) LF	382640	408840	BL9 8QZ	17 09 04	Landfill	Non Haz (SNRHW) LF	Salford	Salford	North West	Landfill	D05	324.22			North West	Greater Manchester	Bury	Bury	100338	Fernhill H W R C, T L S And Green Waste Processing Facility	S U E Z Recycling And Recovery U K Ltd	A11 : Household, Commercial & Industrial Waste Transfer Stn	380400	411780	BL9 5BE	20 03 01	Transfer	Non-Haz Waste Transfer	Bolton	Bolton	North West	Recovery	R03	4439.86	10 - Mixed ordinary wastes
North West	Greater Manchester	Bury	Bury	BS7951IB	Pilsworth South Landfill - EPR/BS7951IB	Viridor Waste Management Limited	L02 : Non Haz (SNRHW) LF	382640	408840	BL9 8QZ	17 05 06	Landfill	Non Haz (SNRHW) LF	Lancashire	Lancashire	North West	Landfill	D05	342.88			North West	Greater Manchester	Bury	Bury	100338	Fernhill H W R C, T L S And Green Waste Processing Facility	S U E Z Recycling And Recovery U K Ltd	A11 : Household, Commercial & Industrial Waste Transfer Stn	380400	411780	BL9 5BE	20 03 07	Transfer	Non-Haz Waste Transfer	Bolton	Bolton	North West	Incineration	D10	2445.72	10 - Mixed ordinary wastes
North West	Greater Manchester	Bury	Bury	BS7951IB	Pilsworth South Landfill - EPR/BS7951IB	Viridor Waste Management Limited	L02 : Non Haz (SNRHW) LF	382640	408840	BL9 8QZ	17 09 04	Landfill	Non Haz (SNRHW) LF	Liverpool	Liverpool	North West	Landfill	D05	360.82			North West	Greater Manchester	Bury	Bury	100338	Fernhill H W R C, T L S And Green Waste Processing Facility	S U E Z Recycling And Recovery U K Ltd	A11 : Household, Commercial & Industrial Waste Transfer Stn	380400	411780	BL9 5BE	20 03 07	Transfer	Non-Haz Waste Transfer	Bolton	Bolton	North West	Recovery	R03	940.08	10 - Mixed ordinary wastes
North West	Greater Manchester	Bury	Bury	BS7951IB	Pilsworth South Landfill - EPR/BS7951IB	Viridor Waste Management Limited	L02 : Non Haz (SNRHW) LF	382640	408840	BL9 8QZ	17 09 04	Landfill	Non Haz (SNRHW) LF	Manchester	Manchester	North West	Landfill	D05	395.56			North West	Greater Manchester	Manchester	Manchester	50320	Pink Skips Waste Transfer Station	Pink Skips Holdings Ltd	A11 : Household, Commercial & Industrial Waste Transfer Stn	388317	394491	M19 3JP	20 03 01	Transfer	Non-Haz Waste Transfer	Bolton	Bolton	North West	Recovery	R03	3322	10 - Mixed ordinary wastes
North West	Greater Manchester	Bury	Bury	BS7951IB	Pilsworth South Landfill - EPR/BS7951IB	Viridor Waste Management Limited	L02 : Non Haz (SNRHW) LF	382640	408840	BL9 8QZ	17 05 04	Landfill	Non Haz (SNRHW) LF	Yorks & Humber	Yorks & Humber (WPA Not codeable)	Yorks & Humber	Landfill	D05	480			North West	Greater Manchester	Oldham	Oldham	53482	Moorhey Street Depot	Oldham Council	A11 : Household, Commercial & Industrial Waste Transfer Stn	393750	404922	OL4 1JF	15 01 02	Transfer	Non-Haz Waste Transfer	Bolton	Bolton	North West	Recovery	R04	31.2	07 - Non-metallic wastes
North West	Greater Manchester	Bury	Bury	BS7951IB	Pilsworth South Landfill - EPR/BS7951IB	Viridor Waste Management Limited	L02 : Non Haz (SNRHW) LF	382640	408840	BL9 8QZ	17 06 05*	Landfill	Non Haz (SNRHW) LF	Bury	Bury	North West	Landfill	D05	524.84			North West	Greater Manchester	Rochdale	Rochdale	100187	Waithlands H W R C, T L S And I V C	S U E Z Recycling And Recovery U K Ltd	A11 : Household, Commercial & Industrial Waste Transfer Stn	390501	413202	OL16 2AU	17 01 07	Transfer	Non-Haz Waste Transfer	Bolton	Bolton	North West	Recovery	R05	28.68	12 - Mineral wastes
North West	Greater Manchester	Bury	Bury	BS7951IB	Pilsworth South Landfill - EPR/BS7951IB	Viridor Waste Management Limited	L02 : Non Haz (SNRHW) LF	382640	408840	BL9 8QZ	17 05 04	Landfill	Non Haz (SNRHW) LF	Leeds	Leeds	Yorks & Humber	Landfill	D05	536.76			North West	Greater Manchester	Rochdale	Rochdale	100187	Waithlands H W R C, T L S And I V C	S U E Z Recycling And Recovery U K Ltd	A11 : Household, Commercial & Industrial Waste Transfer Stn	390501	413202	OL16 2AU	20 01 01	Transfer	Non-Haz Waste Transfer	Bolton	Bolton	North West	Recovery	R03	37.43	07 - Non-metallic wastes
North West	Greater Manchester	Bury	Bury	BS7951IB	Pilsworth South Landfill - EPR/BS7951IB	Viridor Waste Management Limited	L02 : Non Haz (SNRHW) LF	382640	408840	BL9 8QZ	17 01 07	Landfill	Non Haz (SNRHW) LF	Lancashire	Lancashire	North West	Landfill	D05	598			North West	Greater Manchester	Rochdale	Rochdale	100187	Waithlands H W R C, T L S And I V C	S U E Z Recycling And Recovery U K Ltd	A11 : Household, Commercial & Industrial Waste Transfer Stn	390501	413202	OL16 2AU	20 01 10	Transfer	Non-Haz Waste Transfer	Bolton	Bolton	North West	Recovery	R03	1.32	07 - Non-metallic wastes
North West	Greater Manchester	Bury	Bury	BS7951IB	Pilsworth South Landfill - EPR/BS7951IB	Viridor Waste Management Limited	L02 : Non Haz (SNRHW) LF	382640	408840	BL9 8QZ	17 05 04	Landfill	Non Haz (SNRHW) LF	Oldham	Oldham	North West	Landfill	D05	600.54			North West	Greater Manchester	Rochdale	Rochdale	100187	Waithlands H W R C, T L S And I V C	S U E Z Recycling And Recovery U K Ltd	A11 : Household, Commercial & Industrial Waste Transfer Stn	390501	413202	OL16 2AU	20 01 11	Transfer	Non-Haz Waste Transfer	Bolton	Bolton	North West	Recovery	R03	271.893	07 - Non-metallic wastes
North West	Greater Manchester	Bury	Bury	BS7951IB	Pilsworth South Landfill - EPR/BS7951IB	Viridor Waste Management Limited	L02 : Non Haz (SNRHW) LF	382640	408840	BL9 8QZ	17 09 04	Landfill	Non Haz (SNRHW) LF	Stockport	Stockport	North West	Landfill	D05	656.64			North West	Greater Manchester	Rochdale	Rochdale	100187	Waithlands H W R C, T L S And I V C	S U E Z Recycling And Recovery U K Ltd	A11 : Household, Commercial & Industrial Waste Transfer Stn	390501	413202	OL16 2AU	20 03 01	Transfer	Non-Haz Waste Transfer	Bolton	Bolton	North West	Incineration	D10	3895	10 - Mixed ordinary wastes
North West	Greater Manchester	Bury	Bury	BS7951IB	Pilsworth South Landfill - EPR/BS7951IB	Viridor Waste Management Limited	L02 : Non Haz (SNRHW) LF	382640	408840	BL9 8QZ	17 05 04	Landfill	Non Haz (SNRHW) LF	Warrington	Warrington	North West	Landfill	D05	813.42			North West	Greater Manchester	Rochdale	Rochdale	100187	Waithlands H W R C, T L S And I V C	S U E Z Recycling And Recovery U K Ltd	A11 : Household, Commercial & Industrial Waste Transfer Stn	390501	413202	OL16 2AU	20 03 07	Transfer	Non-Haz Waste Transfer	Bolton	Bolton	North West	Incineration	D10	1330.58	10 - Mixed ordinary wastes
North West	Greater Manchester	Bury	Bury	BS7951IB	Pilsworth South Landfill - EPR/BS7951IB	Viridor Waste Management Limited	L02 : Non Haz (SNRHW) LF	382640	408840	BL9 8QZ	17 01 07	Landfill	Non Haz (SNRHW) LF	Bury	Bury	North West	Landfill	D05	1379.4			North West	Greater Manchester	Rochdale	Rochdale	100187	Waithlands H W R C, T L S And I V C	S U E Z Recycling And Recovery U K Ltd	A11 : Household, Commercial & Industrial Waste Transfer Stn	390501	413202	OL16 2AU	20 03 07	Transfer	Non-Haz Waste Transfer	Bolton	Bolton	North West	Recovery	R03	436.92	10 - Mixed ordinary wastes
North West	Greater Manchester	Bury	Bury	BS7951IB	Pilsworth South Landfill - EPR/BS7951IB	Viridor Waste Management Limited	L02 : Non Haz (SNRHW) LF	382640	408840	BL9 8QZ	17 05 04	Landfill	Non Haz (SNRHW) LF	Trafford	Trafford	North West	Landfill	D05	3568.34			North West	Greater Manchester	Salford	Salford	AP3404BJ	Axion Polymers	Axion Polymers Limited	A11 : Household, Commercial & Industrial Waste Transfer Stn	380850	400380	M6 6SE	19 12 04	Transfer	Non-Haz Waste Transfer	Bolton	Bolton	North West	Recovery	R05	153.18	07 - Non-metallic wastes
North West	Greater Manchester	Bury	Bury	BS7951IB	Pilsworth South Landfill - EPR/BS7951IB	Viridor Waste Management Limited	L02 : Non Haz (SNRHW) LF	382640	408840	BL9 8QZ	17 05 04	Landfill	Non Haz (SNRHW) LF	Trafford	Trafford	North West	Landfill	D05	5333.66			North West	Greater Manchester	Salford	Salford	AP3404BJ	Axion Polymers	Axion Polymers Limited	A11 : Household, Commercial & Industrial Waste Transfer Stn	380850	400380	M6 6SE	19 12 04	Transfer	Non-Haz Waste Transfer	Bolton	Bolton	North West	Recovery	R05	15.146	07 - Non-metallic wastes
North West	Greater Manchester	Bury	Bury	BS7951IB	Pilsworth South Landfill - EPR/BS7951IB	Viridor Waste Management Limited	L02 : Non Haz (SNRHW) LF	382640	408840	BL9 8QZ	17 05 04	Landfill	Non Haz (SNRHW) LF	Salford	Salford	North West	Landfill	D05	11338.8			North West	Greater Manchester	Stockport	Stockport	50219	Cheadle Skip Hire	Derek Bradshaw & Lucy Bradshaw	A11 : Household, Commercial & Industrial Waste Transfer Stn	389029	388610	SK3 8LF	20 03 01	Transfer	Non-Haz Waste Transfer	Bolton	Bolton	North West	Incineration	R01	560	10 - Mixed ordinary wastes
North West	Greater Manchester	Bury	Bury	BS7951IB	Pilsworth South Landfill - EPR/BS7951IB	Viridor Waste Management Limited	L02 : Non Haz (SNRHW) LF	382640	408840	BL9 8QZ	17 05 04	Landfill	Non Haz (SNRHW) LF	Manchester	Manchester	North West	Landfill	D05	36689.4			North West	Greater Manchester	Stockport	Stockport	100233	Adswood Road Household Waste Recycling Centre	S U E Z Recycling And Recovery U K Ltd	A11 : Household, Commercial & Industrial Waste Transfer Stn	388230	387500	SK8 5QY	17 01 07	Transfer	Non-Haz Waste Transfer	Bolton	Bolton	North West	Landfill	D01	1735.64	12 - Mineral wastes
North West	Greater Manchester	Manchester	Manchester	50320	Pink Skips Waste Transfer Station	Pink Skips Holdings Ltd	A11 : Household, Commercial & Industrial Waste Transfer Stn	388317	394491	M19 3JP	17 09 04	Transfer	Non-Haz Waste Transfer	Manchester	Manchester	North West	Recovery	R03	21074			North West	Greater Manchester	Tameside	Tameside	100195	Bayley Street H W R C And T L S	S U E Z Recycling And Recovery U K Ltd	A11 : Household, Commercial & Industrial Waste Transfer Stn	395599	398469	SK15 1PY	20 01 01	Transfer	Non-Haz Waste Transfer	Bolton	Bolton	North West	Recovery	R03	27.18	07 - Non-metallic wastes
North West	Greater Manchester	Tameside	Tameside	50236	R Plevin & Sons Limited	R Plevin & Sons Ltd	A11 : Household, Commercial & Industrial Waste Transfer Stn	397771	401623	OL5 9NG	17 02 01	Transfer	Non-Haz Waste Transfer	East Midlands	East Midlands (WPA Not codeable)	East Midlands	Recovery	R03	20.3			North West	Greater Manchester	Tameside	Tameside	100195	Bayley Street H W R C And T L S	S U E Z Recycling And Recovery U K Ltd	A11 : Household, Commercial & Industrial Waste Transfer Stn	395599	398469	SK15 1PY	20 01 10	Transfer	Non-Haz Waste Transfer	Bolton	Bolton	North West	Recovery	R03	0.646	07 - Non-metallic wastes
North West	Greater Manchester	Tameside	Tameside	50236	R Plevin & Sons Limited	R Plevin & Sons Ltd	A11 : Household, Commercial & Industrial Waste Transfer Stn	397771	401623	OL5 9NG	17 02 01	Transfer	Non-Haz Waste Transfer	West Midlands	West Midlands (WPA Not codeable)	West Midlands	Recovery	R03	181.12			North West	Greater Manchester	Tameside	Tameside	100195	Bayley Street H W R C And T L S	S U E Z Recycling And Recovery U K Ltd	A11 : Household, Commercial & Industrial Waste Transfer Stn	395599	398469	SK15 1PY	20 01 11	Transfer	Non-Haz Waste Transfer	Bolton	Bolton	North West	Recovery	R03	177.917	07 - Non-metallic wastes
North West	Greater Manchester	Tameside	Tameside	50236	R Plevin & Sons Limited	R Plevin & Sons Ltd	A11 : Household, Commercial & Industrial Waste Transfer Stn	397771	401623	OL5 9NG	17 02 01	Transfer	Non-Haz Waste Transfer	Yorks & Humber	Yorks & Humber (WPA Not codeable)	Yorks & Humber	Recovery	R03	2286.83			North West	Greater Manchester	Tameside	Tameside	100195	Bayley Street H W R C And T L S	S U E Z Recycling And Recovery U K Ltd	A11 : Household, Commercial & Industrial Waste Transfer Stn	395599	398469	SK15 1PY	20 03 01	Transfer	Non-Haz Waste Transfer	Bolton	Bolton	North West	Incineration	D10	1274.5	10 - Mixed ordinary wastes
North West	Greater Manchester	Tameside	Tameside	50236	R Plevin & Sons Limited	R Plevin & Sons Ltd	A11 : Household, Commercial & Industrial Waste Transfer Stn	397771	401623	OL5 9NG	17 02 01	Transfer	Non-Haz Waste Transfer	North West	North West (WPA Not codeable)	North West	Recovery	R03	8076.43			North West	Greater Manchester	Tameside	Tameside	100195	Bayley Street H W R C And T L S	S U E Z Recycling And Recovery U K Ltd	A11 : Household, Commercial & Industrial Waste Transfer Stn	395599	398469	SK15 1PY	20 03 01	Transfer	Non-Haz Waste Transfer	Bolton	Bolton	North West	Recovery	R03	18.82	10 - Mixed ordinary wastes
North West	Greater Manchester	Tameside	Tameside	50385	Raglan Street Works	European Metal Recycling Limited	A19 : Metal Recycling Site (Vehicle Dismantler)	394240	394990	SK14 2DX	17 04 11	MRS	Car Breaker	North West	North West (WPA Not codeable)	North West	Recovery	R04	135.92			North West	Greater Manchester	Tameside	Tameside	100195	Bayley Street H W R C And T L S	S U E Z Recycling And Recovery U K Ltd	A11 : Household, Commercial & Industrial Waste Transfer Stn	395599	398469	SK15 1PY	20 03 07	Transfer	Non-Haz Waste Transfer	Bolton	Bolton	North West	Incineration	D10	154.98	10 - Mixed ordinary wastes
North West	Greater Manchester	Bury	Bury	404508	Recycling Lives Bury	Recycling Lives Limited	A20 : Metal Recycling Site (mixed MRS's)	380775	411399	BL9 5AL	17 04 03	MRS	Metal Recycling	Preston	Lancashire	North West	Recovery	R04	0.005			North West	Greater Manchester	Tameside	Tameside	100195	Bayley Street H W R C And T L S	S U E Z Recycling And Recovery U K Ltd	A11 : Household, Commercial & Industrial Waste Transfer Stn	395599	398469	SK15 1PY	20 03 07	Transfer	Non-Haz Waste Transfer	Bolton	Bolton	North West	Recovery	R03	521.84	10 - Mixed ordinary wastes
North West	Greater Manchester	Bury	Bury	404508	Recycling Lives Bury	Recycling Lives Limited	A20 : Metal Recycling Site (mixed MRS's)	380775	411399	BL9 5AL	17 04 03	MRS	Metal Recycling	Bradford	Bradford City	Yorks & Humber	Recovery	R04	0.021			North West	Greater Manchester	Rochdale	Rochdale	100187	Waithlands H W R C, T L S And I V C	S U E Z Recycling And Recovery U K Ltd	A11 : Household, Commercial & Industrial Waste Transfer Stn	390501	413202	OL16 2AU	18 01 03*	Transfer	Non-Haz Waste Transfer	Buckinghamshire	Buckinghamshire	South East	Incineration	D10	0.001	05 - Healthcare and biological wastes
North West	Greater Manchester	Bury	Bury	404508	Recycling Lives Bury	Recycling Lives Limited	A20 : Metal Recycling Site (mixed MRS's)	380775	411399	BL9 5AL	17 04 03	MRS	Metal Recycling	Warrington	Warrington	North West	Recovery	R04	0.023			North West	Greater Manchester	Bury	Bury	100338	Fernhill H W R C, T L S And Green Waste Processing Facility	S U E Z Recycling And Recovery U K Ltd	A11 : Household, Commercial & Industrial Waste Transfer Stn	380400	411780	BL9 5BE	16 01 03	Transfer	Non-Haz Waste Transfer	Bury	Bury	North West	Recovery	R05	3.06	07 - Non-metallic wastes
North West	Greater Manchester	Bury	Bury	404508	Recycling Lives Bury	Recycling Lives Limited	A20 : Metal Recycling Site (mixed MRS's)	380775	411399	BL9 5AL	17 04 11	MRS	Metal Recycling	Preston	Lancashire	North West	Recovery	R04	0.043			North West	Greater Manchester	Bury	Bury	100338	Fernhill H W R C, T L S And Green Waste Processing Facility	S U E Z Recycling And Recovery U K Ltd	A11 : Household, Commercial & Industrial Waste Transfer Stn	380400	411780	BL9 5BE	17 08 02	Transfer	Non-Haz Waste Transfer	Bury	Bury	North West	Recovery	R05	43.78	12 - Mineral wastes
North West	Greater Manchester	Bury	Bury	404508	Recycling Lives Bury	Recycling Lives Limited	A20 : Metal Recycling Site (mixed MRS's)	380775	411399	BL9 5AL	17 04 11	MRS	Metal Recycling	West Yorkshire	West Yorkshire	Yorks & Humber	Recovery	R04	0.07			North West	Greater Manchester	Bury	Bury	100338	Fernhill H W R C, T L S And Green Waste Processing Facility	S U E Z Recycling And Recovery U K Ltd	A11 : Household, Commercial & Industrial Waste Transfer Stn	380400	411780	BL9 5BE	20 01 35*	Transfer	Non-Haz Waste Transfer	Bury	Bury	North West	Recovery	R05	5.6	08 - Discarded equipment
North West	Greater Manchester	Bury	Bury	404508	Recycling Lives Bury	Recycling Lives Limited	A20 : Metal Recycling Site (mixed MRS's)	380775	411399	BL9 5AL	17 04 03	MRS	Metal Recycling	West Northamptonshire	Northamptonshire	East Midlands	Recovery	R04	0.091			North West	Greater Manchester	Bury	Bury	100338	Fernhill H W R C, T L S And Green Waste Processing Facility	S U E Z Recycling And Recovery U K Ltd	A11 : Household, Commercial & Industrial Waste Transfer Stn	380400	411780	BL9 5BE	20 01 40	Transfer	Non-Haz Waste Transfer	Bury	Bury	North West	Recovery	R05	241.68	06 - Metallic wastes
North West	Greater Manchester	Bury	Bury	404508	Recycling Lives Bury	Recycling Lives Limited	A20 : Metal Recycling Site (mixed MRS's)	380775	411399	BL9 5AL	17 04 03	MRS	Metal Recycling	Blackburn with Darwen	Blackburn with Darwen	North West	Recovery	R04	0.232			North West	Greater Manchester	Bury	Bury	100338	Fernhill H W R C, T L S And Green Waste Processing Facility	S U E Z Recycling And Recovery U K Ltd	A11 : Household, Commercial & Industrial Waste Transfer Stn	380400	411780	BL9 5BE	20 03 07	Transfer	Non-Haz Waste Transfer	Bury	Bury	North West	Recovery	R03	369.4	10 - Mixed ordinary wastes
North West	Greater Manchester	Bury	Bury	404508	Recycling Lives Bury	Recycling Lives Limited	A20 : Metal Recycling Site (mixed MRS's)	380775	411399	BL9 5AL	17 04 03	MRS	Metal Recycling	Sheffield	Sheffield	Yorks & Humber	Recovery	R04	0.287			North West	Greater Manchester	Bury	Bury	100338	Fernhill H W R C, T L S And Green Waste Processing Facility	S U E Z Recycling And Recovery U K Ltd	A11 : Household, Commercial & Industrial Waste Transfer Stn	380400	411780	BL9 5BE	20 03 07	Transfer	Non-Haz Waste Transfer	Bury	Bury	North West	Recovery	R05	145.84	10 - Mixed ordinary wastes
North West	Greater Manchester	Bury	Bury	404508	Recycling Lives Bury	Recycling Lives Limited	A20 : Metal Recycling Site (mixed MRS's)	380775	411399	BL9 5AL	17 04 03	MRS	Metal Recycling	Lancashire	Lancashire	North West	Recovery	R04	0.36			North West	Greater Manchester	Manchester	Manchester	50110	Redgate Holdings Limited	Redgate Holdings Limited	A11 : Household, Commercial & Industrial Waste Transfer Stn	386787	396499	M12 4RY	19 12 10	Transfer	Non-Haz Waste Transfer	Bury	Bury	North West	Incineration	D10	19.06	10 - Mixed ordinary wastes
North West	Greater Manchester	Bury	Bury	404508	Recycling Lives Bury	Recycling Lives Limited	A20 : Metal Recycling Site (mixed MRS's)	380775	411399	BL9 5AL	17 04 11	MRS	Metal Recycling	Hampshire	Hampshire	South East	Recovery	R04	0.362			North West	Greater Manchester	Manchester	Manchester	50110	Redgate Holdings Limited	Redgate Holdings Limited	A11 : Household, Commercial & Industrial Waste Transfer Stn	386787	396499	M12 4RY	19 12 12	Transfer	Non-Haz Waste Transfer	Bury	Bury	North West	Landfill	D05	9942.36	10 - Mixed ordinary wastes
North West	Greater Manchester	Bury	Bury	404508	Recycling Lives Bury	Recycling Lives Limited	A20 : Metal Recycling Site (mixed MRS's)	380775	411399	BL9 5AL	17 04 03	MRS	Metal Recycling	Scotland	Scotland (WPA Not codeable)	Scotland	Recovery	R04	0.366			North West	Greater Manchester	Manchester	Manchester	50110	Redgate Holdings Limited	Redgate Holdings Limited	A11 : Household, Commercial & Industrial Waste Transfer Stn	386787	396499	M12 4RY	20 03 01	Transfer	Non-Haz Waste Transfer	Bury	Bury	North West	Landfill	D05	11.12	10 - Mixed ordinary wastes
North West	Greater Manchester	Bury	Bury	404508	Recycling Lives Bury	Recycling Lives Limited	A20 : Metal Recycling Site (mixed MRS's)	380775	411399	BL9 5AL	17 04 03	MRS	Metal Recycling	Oldham	Oldham	North West	Recovery	R04	0.378			North West	Greater Manchester	Rochdale	Rochdale	100187	Waithlands H W R C, T L S And I V C	S U E Z Recycling And Recovery U K Ltd	A11 : Household, Commercial & Industrial Waste Transfer Stn	390501	413202	OL16 2AU	16 01 03	Transfer	Non-Haz Waste Transfer	Bury	Bury	North West	Recovery	R05	29.16	07 - Non-metallic wastes
North West	Greater Manchester	Bury	Bury	404508	Recycling Lives Bury	Recycling Lives Limited	A20 : Metal Recycling Site (mixed MRS's)	380775	411399	BL9 5AL	17 04 11	MRS	Metal Recycling	Lancashire	Lancashire	North West	Recovery	R04	0.38			North West	Greater Manchester	Rochdale	Rochdale	100187	Waithlands H W R C, T L S And I V C	S U E Z Recycling And Recovery U K Ltd	A11 : Household, Commercial & Industrial Waste Transfer Stn	390501	413202	OL16 2AU	17 08 02	Transfer	Non-Haz Waste Transfer	Bury	Bury	North West	Recovery	R05	99.34	12 - Mineral wastes
North West	Greater Manchester	Bury	Bury	404508	Recycling Lives Bury	Recycling Lives Limited	A20 : Metal Recycling Site (mixed MRS's)	380775	411399	BL9 5AL	17 04 11	MRS	Metal Recycling	Oldham	Oldham	North West	Recovery	R04	0.38			North West	Greater Manchester	Rochdale	Rochdale	100187	Waithlands H W R C, T L S And I V C	S U E Z Recycling And Recovery U K Ltd	A11 : Household, Commercial & Industrial Waste Transfer Stn	390501	413202	OL16 2AU	20 01 35*	Transfer	Non-Haz Waste Transfer	Bury	Bury	North West	Recovery	R04	32.14	08 - Discarded equipment
North West	Greater Manchester	Bury	Bury	404508	Recycling Lives Bury	Recycling Lives Limited	A20 : Metal Recycling Site (mixed MRS's)	380775	411399	BL9 5AL	17 04 11	MRS	Metal Recycling	Blackburn with Darwen	Blackburn with Darwen	North West	Recovery	R04	0.407			North West	Greater Manchester	Rochdale	Rochdale	100187	Waithlands H W R C, T L S And I V C	S U E Z Recycling And Recovery U K Ltd	A11 : Household, Commercial & Industrial Waste Transfer Stn	390501	413202	OL16 2AU	20 01 36	Transfer	Non-Haz Waste Transfer	Bury	Bury	North West	Recovery	R04	122.04	08 - Discarded equipment
North West	Greater Manchester	Bury	Bury	404508	Recycling Lives Bury	Recycling Lives Limited	A20 : Metal Recycling Site (mixed MRS's)	380775	411399	BL9 5AL	17 04 11	MRS	Metal Recycling	West Northamptonshire	Northamptonshire	East Midlands	Recovery	R04	0.541			North West	Greater Manchester	Rochdale	Rochdale	100187	Waithlands H W R C, T L S And I V C	S U E Z Recycling And Recovery U K Ltd	A11 : Household, Commercial & Industrial Waste Transfer Stn	390501	413202	OL16 2AU	20 01 40	Transfer	Non-Haz Waste Transfer	Bury	Bury	North West	Recovery	R04	601.98	06 - Metallic wastes
North West	Greater Manchester	Bury	Bury	404508	Recycling Lives Bury	Recycling Lives Limited	A20 : Metal Recycling Site (mixed MRS's)	380775	411399	BL9 5AL	17 04 11	MRS	Metal Recycling	Bolton	Bolton	North West	Recovery	R04	0.548			North West	Greater Manchester	Rochdale	Rochdale	100187	Waithlands H W R C, T L S And I V C	S U E Z Recycling And Recovery U K Ltd	A11 : Household, Commercial & Industrial Waste Transfer Stn	390501	413202	OL16 2AU	20 02 01	Transfer	Non-Haz Waste Transfer	Bury	Bury	North West	Recovery	R03	14.02	09 - Animal and vegetal wastes
North West	Greater Manchester	Bury	Bury	404508	Recycling Lives Bury	Recycling Lives Limited	A20 : Metal Recycling Site (mixed MRS's)	380775	411399	BL9 5AL	17 04 03	MRS	Metal Recycling	Bolton	Bolton	North West	Recovery	R04	0.635			North West	Greater Manchester	Rochdale	Rochdale	100187	Waithlands H W R C, T L S And I V C	S U E Z Recycling And Recovery U K Ltd	A11 : Household, Commercial & Industrial Waste Transfer Stn	390501	413202	OL16 2AU	20 03 07	Transfer	Non-Haz Waste Transfer	Bury	Bury	North West	Landfill	D01	13.84	10 - Mixed ordinary wastes
North West	Greater Manchester	Bury	Bury	404508	Recycling Lives Bury	Recycling Lives Limited	A20 : Metal Recycling Site (mixed MRS's)	380775	411399	BL9 5AL	17 04 03	MRS	Metal Recycling	Wales	Wales (WPA Not codeable)	Wales	Recovery	R04	0.641			North West	Greater Manchester	Rochdale	Rochdale	100187	Waithlands H W R C, T L S And I V C	S U E Z Recycling And Recovery U K Ltd	A11 : Household, Commercial & Industrial Waste Transfer Stn	390501	413202	OL16 2AU	20 03 07	Transfer	Non-Haz Waste Transfer	Bury	Bury	North West	Recovery	R03	1683.3	10 - Mixed ordinary wastes
North West	Greater Manchester	Bury	Bury	404508	Recycling Lives Bury	Recycling Lives Limited	A20 : Metal Recycling Site (mixed MRS's)	380775	411399	BL9 5AL	17 04 11	MRS	Metal Recycling	Manchester	Manchester	North West	Recovery	R04	4.987			North West	Greater Manchester	Salford	Salford	AP3404BJ	Axion Polymers	Axion Polymers Limited	A11 : Household, Commercial & Industrial Waste Transfer Stn	380850	400380	M6 6SE	19 12 04	Transfer	Non-Haz Waste Transfer	Bury	Bury	North West	Recovery	R05	44.873	07 - Non-metallic wastes
North West	Greater Manchester	Bury	Bury	404508	Recycling Lives Bury	Recycling Lives Limited	A20 : Metal Recycling Site (mixed MRS's)	380775	411399	BL9 5AL	17 04 03	MRS	Metal Recycling	Manchester	Manchester	North West	Recovery	R04	6.137			North West	Greater Manchester	Salford	Salford	53529	Salford Skip Hire Kingston House Transfer Station	Salford Skip Hire Ltd	A11 : Household, Commercial & Industrial Waste Transfer Stn	381009	399924	M6 6WF	19 12 12	Transfer	Non-Haz Waste Transfer	Bury	Bury	North West	Landfill	D05	4676.24	10 - Mixed ordinary wastes
North West	Greater Manchester	Bury	Bury	404508	Recycling Lives Bury	Recycling Lives Limited	A20 : Metal Recycling Site (mixed MRS's)	380775	411399	BL9 5AL	17 04 11	MRS	Metal Recycling	Bury	Bury	North West	Recovery	R04	10.42			North West	Greater Manchester	Stockport	Stockport	100233	Adswood Road Household Waste Recycling Centre	S U E Z Recycling And Recovery U K Ltd	A11 : Household, Commercial & Industrial Waste Transfer Stn	388230	387500	SK8 5QY	17 08 02	Transfer	Non-Haz Waste Transfer	Bury	Bury	North West	Other Fate	D03	44.92	12 - Mineral wastes
North West	Greater Manchester	Bury	Bury	404508	Recycling Lives Bury	Recycling Lives Limited	A20 : Metal Recycling Site (mixed MRS's)	380775	411399	BL9 5AL	17 04 03	MRS	Metal Recycling	Bury	Bury	North West	Recovery	R04	13.308			North West	Greater Manchester	Stockport	Stockport	100233	Adswood Road Household Waste Recycling Centre	S U E Z Recycling And Recovery U K Ltd	A11 : Household, Commercial & Industrial Waste Transfer Stn	388230	387500	SK8 5QY	20 01 35*	Transfer	Non-Haz Waste Transfer	Bury	Bury	North West	Recovery	R04	50.76	08 - Discarded equipment
North West	Greater Manchester	Bury	Bury	404508	Recycling Lives Bury	Recycling Lives Limited	A20 : Metal Recycling Site (mixed MRS's)	380775	411399	BL9 5AL	17 04 11	MRS	Metal Recycling	North West	North West (WPA Not codeable)	North West	Recovery	R04	50.514			North West	Greater Manchester	Stockport	Stockport	100233	Adswood Road Household Waste Recycling Centre	S U E Z Recycling And Recovery U K Ltd	A11 : Household, Commercial & Industrial Waste Transfer Stn	388230	387500	SK8 5QY	20 01 40	Transfer	Non-Haz Waste Transfer	Bury	Bury	North West	Recovery	R04	352.88	06 - Metallic wastes
North West	Greater Manchester	Bury	Bury	404508	Recycling Lives Bury	Recycling Lives Limited	A20 : Metal Recycling Site (mixed MRS's)	380775	411399	BL9 5AL	17 04 03	MRS	Metal Recycling	North West	North West (WPA Not codeable)	North West	Recovery	R04	60.517			North West	Greater Manchester	Stockport	Stockport	100233	Adswood Road Household Waste Recycling Centre	S U E Z Recycling And Recovery U K Ltd	A11 : Household, Commercial & Industrial Waste Transfer Stn	388230	387500	SK8 5QY	20 03 07	Transfer	Non-Haz Waste Transfer	Bury	Bury	North West	Landfill	D01	16.48	10 - Mixed ordinary wastes
North West	Greater Manchester	Manchester	Manchester	50110	Redgate Holdings Limited	Redgate Holdings Limited	A11 : Household, Commercial & Industrial Waste Transfer Stn	386787	396499	M12 4RY	17 02 01	Transfer	Non-Haz Waste Transfer	Manchester	Manchester	North West	Recovery	R03.01.03	0.62			North West	Greater Manchester	Tameside	Tameside	100195	Bayley Street H W R C And T L S	S U E Z Recycling And Recovery U K Ltd	A11 : Household, Commercial & Industrial Waste Transfer Stn	395599	398469	SK15 1PY	16 01 03	Transfer	Non-Haz Waste Transfer	Bury	Bury	North West	Recovery	R05	13.34	07 - Non-metallic wastes
North West	Greater Manchester	Manchester	Manchester	50110	Redgate Holdings Limited	Redgate Holdings Limited	A11 : Household, Commercial & Industrial Waste Transfer Stn	386787	396499	M12 4RY	17 01 07	Transfer	Non-Haz Waste Transfer	Trafford	Trafford	North West	Recovery	R05	6.04			North West	Greater Manchester	Tameside	Tameside	100195	Bayley Street H W R C And T L S	S U E Z Recycling And Recovery U K Ltd	A11 : Household, Commercial & Industrial Waste Transfer Stn	395599	398469	SK15 1PY	17 08 02	Transfer	Non-Haz Waste Transfer	Bury	Bury	North West	Recovery	R05	80.14	12 - Mineral wastes
North West	Greater Manchester	Manchester	Manchester	50110	Redgate Holdings Limited	Redgate Holdings Limited	A11 : Household, Commercial & Industrial Waste Transfer Stn	386787	396499	M12 4RY	17 01 07	Transfer	Non-Haz Waste Transfer	Manchester	Manchester	North West	Recovery	R05	104.84			North West	Greater Manchester	Tameside	Tameside	100195	Bayley Street H W R C And T L S	S U E Z Recycling And Recovery U K Ltd	A11 : Household, Commercial & Industrial Waste Transfer Stn	395599	398469	SK15 1PY	20 01 35*	Transfer	Non-Haz Waste Transfer	Bury	Bury	North West	Recovery	R04	81.666	08 - Discarded equipment
North West	Greater Manchester	Salford	Salford	53529	Salford Skip Hire Kingston House Transfer Station	Salford Skip Hire Ltd	A11 : Household, Commercial & Industrial Waste Transfer Stn	381009	399924	M6 6WF	17 09 04	Transfer	Non-Haz Waste Transfer	Salford	Salford	North West	Recovery	R05.03.02	94414.8			North West	Greater Manchester	Tameside	Tameside	100195	Bayley Street H W R C And T L S	S U E Z Recycling And Recovery U K Ltd	A11 : Household, Commercial & Industrial Waste Transfer Stn	395599	398469	SK15 1PY	20 01 36	Transfer	Non-Haz Waste Transfer	Bury	Bury	North West	Recovery	R04	116.32	08 - Discarded equipment
North West	Greater Manchester	Manchester	Manchester	53518	Sheridan Skips Ltd	Sheridan Skips Ltd	A11 : Household, Commercial & Industrial Waste Transfer Stn	386334	400141		17 04 07	Transfer	Non-Haz Waste Transfer	Manchester	Manchester	North West	Recovery	R04	124			North West	Greater Manchester	Tameside	Tameside	100195	Bayley Street H W R C And T L S	S U E Z Recycling And Recovery U K Ltd	A11 : Household, Commercial & Industrial Waste Transfer Stn	395599	398469	SK15 1PY	20 01 40	Transfer	Non-Haz Waste Transfer	Bury	Bury	North West	Recovery	R04	601.1	06 - Metallic wastes
North West	Greater Manchester	Manchester	Manchester	53518	Sheridan Skips Ltd	Sheridan Skips Ltd	A11 : Household, Commercial & Industrial Waste Transfer Stn	386334	400141		17 02 01	Transfer	Non-Haz Waste Transfer	Manchester	Manchester	North West	Recovery	R03	327			North West	Greater Manchester	Tameside	Tameside	100195	Bayley Street H W R C And T L S	S U E Z Recycling And Recovery U K Ltd	A11 : Household, Commercial & Industrial Waste Transfer Stn	395599	398469	SK15 1PY	20 03 07	Transfer	Non-Haz Waste Transfer	Bury	Bury	North West	Landfill	D01	38.66	10 - Mixed ordinary wastes
North West	Greater Manchester	Manchester	Manchester	53518	Sheridan Skips Ltd	Sheridan Skips Ltd	A11 : Household, Commercial & Industrial Waste Transfer Stn	386334	400141		17 01 07	Transfer	Non-Haz Waste Transfer	Manchester	Manchester	North West	Recovery	R05	600			North West	Greater Manchester	Tameside	Tameside	100195	Bayley Street H W R C And T L S	S U E Z Recycling And Recovery U K Ltd	A11 : Household, Commercial & Industrial Waste Transfer Stn	395599	398469	SK15 1PY	20 03 07	Transfer	Non-Haz Waste Transfer	Bury	Bury	North West	Recovery	R03	202.3	10 - Mixed ordinary wastes
North West	Greater Manchester	Manchester	Manchester	53518	Sheridan Skips Ltd	Sheridan Skips Ltd	A11 : Household, Commercial & Industrial Waste Transfer Stn	386334	400141		17 05 04	Transfer	Non-Haz Waste Transfer	Manchester	Manchester	North West	Recovery	R05	980			North West	Greater Manchester	Trafford	Trafford	407407	X P O Supply Chain U K, Centrepoint	X P O Supply Chain U K Limited	A11 : Household, Commercial & Industrial Waste Transfer Stn	378469	396503	M17 1PP	20 01 01	Transfer	Non-Haz Waste Transfer	Bury	Bury	North West	Recovery	R03	4.12416	07 - Non-metallic wastes
North West	Greater Manchester	Rochdale	Rochdale	120078	Silvester House	ROCHDALE SKIP HIRE LTD	S0906 : Inert and excavation WTS with treatment	386198	410678	OL10 1PN	17 03 02	Treatment	Inert Waste Transfer / Treatment	Rochdale	Rochdale	North West	Recovery	R05	2216			North West	Greater Manchester	Trafford	Trafford	53581	G Gervin & Sons Ltd	G Gervin & Sons Ltd	A11 : Household, Commercial & Industrial Waste Transfer Stn	377172	397686	M17 1SE	19 12 12	Transfer	Non-Haz Waste Transfer	Bury	Bury	North West	Landfill	D01	400	10 - Mixed ordinary wastes
North West	Greater Manchester	Rochdale	Rochdale	120078	Silvester House	ROCHDALE SKIP HIRE LTD	S0906 : Inert and excavation WTS with treatment	386198	410678	OL10 1PN	17 01 07	Treatment	Inert Waste Transfer / Treatment	Rochdale	Rochdale	North West	Recovery	R05	6953			North West	Greater Manchester	Wigan	Wigan	53901	Arley Way, Chantlers Industrial Estate	Viridor Waste ( Atherton ) Ltd	A11 : Household, Commercial & Industrial Waste Transfer Stn	368477	402773	M46 9BE	19 12 12	Transfer	Non-Haz Waste Transfer	Bury	Bury	North West	Landfill	D05	5226.85	10 - Mixed ordinary wastes
North West	Greater Manchester	Wigan	Wigan	53698	Slag Lane Civic Amenity Site	F C C Waste Services ( U K ) Ltd	A13 : Household Waste Amenity Site	362810	399482	WA3 1BT	17 08 02	Transfer	CA Site	Wigan	Wigan	North West	Recovery	R05	118.72			North West	Greater Manchester	Rochdale	Rochdale	100187	Waithlands H W R C, T L S And I V C	S U E Z Recycling And Recovery U K Ltd	A11 : Household, Commercial & Industrial Waste Transfer Stn	390501	413202	OL16 2AU	20 01 08	Transfer	Non-Haz Waste Transfer	Calderdale	Calderdale	Yorks & Humber	Recovery	R03	927.52	09 - Animal and vegetal wastes
North West	Greater Manchester	Wigan	Wigan	53698	Slag Lane Civic Amenity Site	F C C Waste Services ( U K ) Ltd	A13 : Household Waste Amenity Site	362810	399482	WA3 1BT	17 09 04	Transfer	CA Site	Wigan	Wigan	North West	Recovery	R05	1918.69			North West	Greater Manchester	Rochdale	Rochdale	100187	Waithlands H W R C, T L S And I V C	S U E Z Recycling And Recovery U K Ltd	A11 : Household, Commercial & Industrial Waste Transfer Stn	390501	413202	OL16 2AU	20 02 01	Transfer	Non-Haz Waste Transfer	Calderdale	Calderdale	Yorks & Humber	Recovery	R03	457.54	09 - Animal and vegetal wastes
North West	Greater Manchester	Manchester	Manchester	RP3636QW	South Manchester Resource Recovery Centre	SUEZ Recycling and Recovery UK Ltd	T05 : Physico-chemical treatment installation	383700	388950	M22 4RQ	17 01 07	Treatment	Physical-Chemical Treatment	Bury	Bury	North West	Recovery	R05.01	6.54			North West	Greater Manchester	Wigan	Wigan	401620	Organic Waste Transfer Station	F C C Waste Services ( U K ) Limited	A11 : Household, Commercial & Industrial Waste Transfer Stn	361079	405908	WN2 2PR	20 02 01	Transfer	Non-Haz Waste Transfer	Calderdale	Calderdale	Yorks & Humber	Recovery	R03	26680.9	09 - Animal and vegetal wastes
North West	Greater Manchester	Manchester	Manchester	RP3636QW	South Manchester Resource Recovery Centre	SUEZ Recycling and Recovery UK Ltd	T05 : Physico-chemical treatment installation	383700	388950	M22 4RQ	17 01 07	Treatment	Physical-Chemical Treatment	Tameside	Tameside	North West	Recovery	R05.01	8.98			North West	Greater Manchester	Wigan	Wigan	53612	Junction Works	Biffa Waste Services Limited	A11 : Household, Commercial & Industrial Waste Transfer Stn	361450	401900	WN2 5TB	19 12 04	Transfer	Non-Haz Waste Transfer	Cambridgeshire	Cambridgeshire	East of England	Recovery	R03	25.1	07 - Non-metallic wastes
North West	Greater Manchester	Manchester	Manchester	RP3636QW	South Manchester Resource Recovery Centre	SUEZ Recycling and Recovery UK Ltd	T05 : Physico-chemical treatment installation	383700	388950	M22 4RQ	17 01 07	Treatment	Physical-Chemical Treatment	Oldham	Oldham	North West	Recovery	R05.01	44.26			North West	Greater Manchester	Trafford	Trafford	53506	Allens Waste Disposal Ltd	Allens Waste Disposal Ltd	A11 : Household, Commercial & Industrial Waste Transfer Stn	377218	387835	WA15 8HJ	17 01 07	Transfer	Non-Haz Waste Transfer	North West	North West (WPA Not codeable)	North West	Other Fate	OF	1940	12 - Mineral wastes
North West	Greater Manchester	Manchester	Manchester	RP3636QW	South Manchester Resource Recovery Centre	SUEZ Recycling and Recovery UK Ltd	T05 : Physico-chemical treatment installation	383700	388950	M22 4RQ	17 06 05*	Treatment	Physical-Chemical Treatment	Manchester	Manchester	North West	Landfill	D01.03	57.14			North West	Greater Manchester	Trafford	Trafford	53506	Allens Waste Disposal Ltd	Allens Waste Disposal Ltd	A11 : Household, Commercial & Industrial Waste Transfer Stn	377218	387835	WA15 8HJ	17 04 07	Transfer	Non-Haz Waste Transfer	North West	North West (WPA Not codeable)	North West	Other Fate	OF	66.1	06 - Metallic wastes
North West	Greater Manchester	Manchester	Manchester	RP3636QW	South Manchester Resource Recovery Centre	SUEZ Recycling and Recovery UK Ltd	T05 : Physico-chemical treatment installation	383700	388950	M22 4RQ	17 01 07	Treatment	Physical-Chemical Treatment	Salford	Salford	North West	Recovery	R05.01	822.86			North West	Greater Manchester	Trafford	Trafford	53506	Allens Waste Disposal Ltd	Allens Waste Disposal Ltd	A11 : Household, Commercial & Industrial Waste Transfer Stn	377218	387835	WA15 8HJ	20 02 01	Transfer	Non-Haz Waste Transfer	North West	North West (WPA Not codeable)	North West	Other Fate	OF	225.2	09 - Animal and vegetal wastes
North West	Greater Manchester	Manchester	Manchester	RP3636QW	South Manchester Resource Recovery Centre	SUEZ Recycling and Recovery UK Ltd	T05 : Physico-chemical treatment installation	383700	388950	M22 4RQ	17 01 07	Treatment	Physical-Chemical Treatment	Trafford	Trafford	North West	Recovery	R05.01	1090.62			North West	Greater Manchester	Bolton	Bolton	54330	The Materials Recycling Facility	J. Dickinson & Sons ( Horwich) Limited	A11 : Household, Commercial & Industrial Waste Transfer Stn	362430	410807	BL6 5GR	16 01 03	Transfer	Non-Haz Waste Transfer	Cheshire East	Cheshire East	North West	Recovery	R05	23.16	07 - Non-metallic wastes
North West	Greater Manchester	Manchester	Manchester	RP3636QW	South Manchester Resource Recovery Centre	SUEZ Recycling and Recovery UK Ltd	T05 : Physico-chemical treatment installation	383700	388950	M22 4RQ	17 01 07	Treatment	Physical-Chemical Treatment	Stockport	Stockport	North West	Recovery	R05.01	1572.58			North West	Greater Manchester	Bolton	Bolton	54330	The Materials Recycling Facility	J. Dickinson & Sons ( Horwich) Limited	A11 : Household, Commercial & Industrial Waste Transfer Stn	362430	410807	BL6 5GR	17 02 03	Transfer	Non-Haz Waste Transfer	Cheshire East	Cheshire East	North West	Recovery	R05	104.84	07 - Non-metallic wastes
North West	Greater Manchester	Manchester	Manchester	RP3636QW	South Manchester Resource Recovery Centre	SUEZ Recycling and Recovery UK Ltd	T05 : Physico-chemical treatment installation	383700	388950	M22 4RQ	17 01 07	Treatment	Physical-Chemical Treatment	Manchester	Manchester	North West	Recovery	R05.01	4087.12			North West	Greater Manchester	Bury	Bury	100338	Fernhill H W R C, T L S And Green Waste Processing Facility	S U E Z Recycling And Recovery U K Ltd	A11 : Household, Commercial & Industrial Waste Transfer Stn	380400	411780	BL9 5BE	20 01 08	Transfer	Non-Haz Waste Transfer	Cheshire East	Cheshire East	North West	Recovery	R03	3727	09 - Animal and vegetal wastes
North West	Greater Manchester	Bolton	Bolton	54341	Star Vale	Lostock Skip Hire Ltd	A11 : Household, Commercial & Industrial Waste Transfer Stn	362700	411100	BL6 5HR	17 08 02	Transfer	Non-Haz Waste Transfer	Lancashire	Lancashire	North West	Recovery	R05	20			North West	Greater Manchester	Manchester	Manchester	104515	Singleton's Scrap Metal	F W Singleton Ltd	A11 : Household, Commercial & Industrial Waste Transfer Stn	386845	397404	M11 2DU	19 12 02	Transfer	Non-Haz Waste Transfer	Cheshire East	Cheshire East	North West	Recovery	R04	11	06 - Metallic wastes
North West	Greater Manchester	Bolton	Bolton	54341	Star Vale	Lostock Skip Hire Ltd	A11 : Household, Commercial & Industrial Waste Transfer Stn	362700	411100	BL6 5HR	17 04 07	Transfer	Non-Haz Waste Transfer	Lancashire	Lancashire	North West	Recovery	R05	29			North West	Greater Manchester	Manchester	Manchester	104515	Singleton's Scrap Metal	F W Singleton Ltd	A11 : Household, Commercial & Industrial Waste Transfer Stn	386845	397404	M11 2DU	19 12 03	Transfer	Non-Haz Waste Transfer	Cheshire East	Cheshire East	North West	Recovery	R04	259	06 - Metallic wastes
North West	Greater Manchester	Bolton	Bolton	54341	Star Vale	Lostock Skip Hire Ltd	A11 : Household, Commercial & Industrial Waste Transfer Stn	362700	411100	BL6 5HR	17 02 01	Transfer	Non-Haz Waste Transfer	Lancashire	Lancashire	North West	Recovery	R05	38			North West	Greater Manchester	Rochdale	Rochdale	100187	Waithlands H W R C, T L S And I V C	S U E Z Recycling And Recovery U K Ltd	A11 : Household, Commercial & Industrial Waste Transfer Stn	390501	413202	OL16 2AU	20 01 08	Transfer	Non-Haz Waste Transfer	Cheshire East	Cheshire East	North West	Recovery	R03	428.94	09 - Animal and vegetal wastes
North West	Greater Manchester	Bolton	Bolton	54341	Star Vale	Lostock Skip Hire Ltd	A11 : Household, Commercial & Industrial Waste Transfer Stn	362700	411100	BL6 5HR	17 09 04	Transfer	Non-Haz Waste Transfer	Lancashire	Lancashire	North West	Recovery	R05	22290			North West	Greater Manchester	Stockport	Stockport	50219	Cheadle Skip Hire	Derek Bradshaw & Lucy Bradshaw	A11 : Household, Commercial & Industrial Waste Transfer Stn	389029	388610	SK3 8LF	17 05 04	Transfer	Non-Haz Waste Transfer	Cheshire East	Cheshire East	North West	Recovery	R03	840	12 - Mineral wastes
North West	Greater Manchester	Trafford	Trafford	ZP3639WZ	Tenax Road, Trafford Park EPR/ZP3639WZ	S. NORTON & CO LIMITED	TM1 : Metal Recycling installation	378810	397270		17 04 01	MRS	Metal Recycling	Manchester	Manchester	North West	Recovery	R04	0.012			North West	Greater Manchester	Bolton	Bolton	54330	The Materials Recycling Facility	J. Dickinson & Sons ( Horwich) Limited	A11 : Household, Commercial & Industrial Waste Transfer Stn	362430	410807	BL6 5GR	17 01 07	Transfer	Non-Haz Waste Transfer	Cheshire West and Chester	Cheshire West and Chester	North West	Recovery	R05	88.66	12 - Mineral wastes
North West	Greater Manchester	Trafford	Trafford	ZP3639WZ	Tenax Road, Trafford Park EPR/ZP3639WZ	S. NORTON & CO LIMITED	TM1 : Metal Recycling installation	378810	397270		17 04 07	MRS	Metal Recycling	Bolton	Bolton	North West	Recovery	R04	0.02			North West	Greater Manchester	Bolton	Bolton	54330	The Materials Recycling Facility	J. Dickinson & Sons ( Horwich) Limited	A11 : Household, Commercial & Industrial Waste Transfer Stn	362430	410807	BL6 5GR	17 02 01	Transfer	Non-Haz Waste Transfer	Cheshire West and Chester	Cheshire West and Chester	North West	Incineration	R01	699.9	07 - Non-metallic wastes
North West	Greater Manchester	Trafford	Trafford	ZP3639WZ	Tenax Road, Trafford Park EPR/ZP3639WZ	S. NORTON & CO LIMITED	TM1 : Metal Recycling installation	378810	397270		17 04 01	MRS	Metal Recycling	Cheshire West and Chester	Cheshire West and Chester	North West	Recovery	R04	0.024			North West	Greater Manchester	Bolton	Bolton	54330	The Materials Recycling Facility	J. Dickinson & Sons ( Horwich) Limited	A11 : Household, Commercial & Industrial Waste Transfer Stn	362430	410807	BL6 5GR	17 05 04	Transfer	Non-Haz Waste Transfer	Cheshire West and Chester	Cheshire West and Chester	North West	Recovery	R05	16789.3	12 - Mineral wastes
North West	Greater Manchester	Trafford	Trafford	ZP3639WZ	Tenax Road, Trafford Park EPR/ZP3639WZ	S. NORTON & CO LIMITED	TM1 : Metal Recycling installation	378810	397270		17 04 03	MRS	Metal Recycling	Trafford	Trafford	North West	Recovery	R04	0.024			North West	Greater Manchester	Bolton	Bolton	54330	The Materials Recycling Facility	J. Dickinson & Sons ( Horwich) Limited	A11 : Household, Commercial & Industrial Waste Transfer Stn	362430	410807	BL6 5GR	19 12 09	Transfer	Non-Haz Waste Transfer	Cheshire West and Chester	Cheshire West and Chester	North West	Recovery	R05	378.74	12 - Mineral wastes
North West	Greater Manchester	Trafford	Trafford	ZP3639WZ	Tenax Road, Trafford Park EPR/ZP3639WZ	S. NORTON & CO LIMITED	TM1 : Metal Recycling installation	378810	397270		17 04 11	MRS	Metal Recycling	Cheshire East	Cheshire East	North West	Recovery	R04	0.036			North West	Greater Manchester	Bolton	Bolton	54330	The Materials Recycling Facility	J. Dickinson & Sons ( Horwich) Limited	A11 : Household, Commercial & Industrial Waste Transfer Stn	362430	410807	BL6 5GR	19 12 12	Transfer	Non-Haz Waste Transfer	Cheshire West and Chester	Cheshire West and Chester	North West	Recovery	R05	265.82	10 - Mixed ordinary wastes
North West	Greater Manchester	Trafford	Trafford	ZP3639WZ	Tenax Road, Trafford Park EPR/ZP3639WZ	S. NORTON & CO LIMITED	TM1 : Metal Recycling installation	378810	397270		17 04 01	MRS	Metal Recycling	Salford	Salford	North West	Recovery	R04	0.102			North West	Greater Manchester	Salford	Salford	53529	Salford Skip Hire Kingston House Transfer Station	Salford Skip Hire Ltd	A11 : Household, Commercial & Industrial Waste Transfer Stn	381009	399924	M6 6WF	19 12 07	Transfer	Non-Haz Waste Transfer	Cheshire West and Chester	Cheshire West and Chester	North West	Recovery	R05	10897.9	07 - Non-metallic wastes
North West	Greater Manchester	Trafford	Trafford	ZP3639WZ	Tenax Road, Trafford Park EPR/ZP3639WZ	S. NORTON & CO LIMITED	TM1 : Metal Recycling installation	378810	397270		17 04 07	MRS	Metal Recycling	Cheshire West and Chester	Cheshire West and Chester	North West	Recovery	R04	0.14			North West	Greater Manchester	Wigan	Wigan	50263	Boden And Davies Limited	Boden And Davies Limited	A11 : Household, Commercial & Industrial Waste Transfer Stn	370298	398807	M29 7JZ	17 02 01	Transfer	Non-Haz Waste Transfer	Cheshire West and Chester	Cheshire West and Chester	North West	Recovery	R03	39470	07 - Non-metallic wastes
North West	Greater Manchester	Trafford	Trafford	ZP3639WZ	Tenax Road, Trafford Park EPR/ZP3639WZ	S. NORTON & CO LIMITED	TM1 : Metal Recycling installation	378810	397270		17 04 02	MRS	Metal Recycling	North West	North West (WPA Not codeable)	North West	Recovery	R04	0.14			North West	Greater Manchester	Wigan	Wigan	53612	Junction Works	Biffa Waste Services Limited	A11 : Household, Commercial & Industrial Waste Transfer Stn	361450	401900	WN2 5TB	19 12 12	Transfer	Non-Haz Waste Transfer	Chorley	Lancashire	North West	Incineration	R01	9433.54	10 - Mixed ordinary wastes
North West	Greater Manchester	Trafford	Trafford	ZP3639WZ	Tenax Road, Trafford Park EPR/ZP3639WZ	S. NORTON & CO LIMITED	TM1 : Metal Recycling installation	378810	397270		17 04 05	MRS	Metal Recycling	Bury	Bury	North West	Recovery	R04	0.2			North West	Greater Manchester	Bolton	Bolton	54330	The Materials Recycling Facility	J. Dickinson & Sons ( Horwich) Limited	A11 : Household, Commercial & Industrial Waste Transfer Stn	362430	410807	BL6 5GR	19 12 01	Transfer	Non-Haz Waste Transfer	County Durham	County Durham	North East	Recovery	R03	432.12	07 - Non-metallic wastes
North West	Greater Manchester	Trafford	Trafford	ZP3639WZ	Tenax Road, Trafford Park EPR/ZP3639WZ	S. NORTON & CO LIMITED	TM1 : Metal Recycling installation	378810	397270		17 04 02	MRS	Metal Recycling	Trafford	Trafford	North West	Recovery	R04	0.238			North West	Greater Manchester	Bolton	Bolton	54330	The Materials Recycling Facility	J. Dickinson & Sons ( Horwich) Limited	A11 : Household, Commercial & Industrial Waste Transfer Stn	362430	410807	BL6 5GR	19 12 09	Transfer	Non-Haz Waste Transfer	County Durham	County Durham	North East	Recovery	R05	775.31	12 - Mineral wastes
North West	Greater Manchester	Trafford	Trafford	ZP3639WZ	Tenax Road, Trafford Park EPR/ZP3639WZ	S. NORTON & CO LIMITED	TM1 : Metal Recycling installation	378810	397270		17 04 01	MRS	Metal Recycling	Trafford	Trafford	North West	Recovery	R04	0.342			North West	Greater Manchester	Bolton	Bolton	54330	The Materials Recycling Facility	J. Dickinson & Sons ( Horwich) Limited	A11 : Household, Commercial & Industrial Waste Transfer Stn	362430	410807	BL6 5GR	19 12 12	Transfer	Non-Haz Waste Transfer	County Durham	County Durham	North East	Incineration	R01	390.76	10 - Mixed ordinary wastes
North West	Greater Manchester	Trafford	Trafford	ZP3639WZ	Tenax Road, Trafford Park EPR/ZP3639WZ	S. NORTON & CO LIMITED	TM1 : Metal Recycling installation	378810	397270		17 04 11	MRS	Metal Recycling	Trafford	Trafford	North West	Recovery	R04	0.694			North West	Greater Manchester	Wigan	Wigan	53612	Junction Works	Biffa Waste Services Limited	A11 : Household, Commercial & Industrial Waste Transfer Stn	361450	401900	WN2 5TB	19 12 04	Transfer	Non-Haz Waste Transfer	County Durham	County Durham	North East	Recovery	R03	15232.6	07 - Non-metallic wastes
North West	Greater Manchester	Trafford	Trafford	ZP3639WZ	Tenax Road, Trafford Park EPR/ZP3639WZ	S. NORTON & CO LIMITED	TM1 : Metal Recycling installation	378810	397270		17 04 02	MRS	Metal Recycling	Wigan	Wigan	North West	Recovery	R04	1.3			North West	Greater Manchester	Bolton	Bolton	54330	The Materials Recycling Facility	J. Dickinson & Sons ( Horwich) Limited	A11 : Household, Commercial & Industrial Waste Transfer Stn	362430	410807	BL6 5GR	19 12 12	Transfer	Non-Haz Waste Transfer	Cumbria	Cumbria	North West	Incineration	R01	1256.4	10 - Mixed ordinary wastes
North West	Greater Manchester	Trafford	Trafford	ZP3639WZ	Tenax Road, Trafford Park EPR/ZP3639WZ	S. NORTON & CO LIMITED	TM1 : Metal Recycling installation	378810	397270		17 04 07	MRS	Metal Recycling	Wigan	Wigan	North West	Recovery	R04	1.38			North West	Greater Manchester	Wigan	Wigan	53612	Junction Works	Biffa Waste Services Limited	A11 : Household, Commercial & Industrial Waste Transfer Stn	361450	401900	WN2 5TB	19 12 03	Transfer	Non-Haz Waste Transfer	Derby	City of Derby	East Midlands	Recovery	R04	1293.72	06 - Metallic wastes
North West	Greater Manchester	Trafford	Trafford	ZP3639WZ	Tenax Road, Trafford Park EPR/ZP3639WZ	S. NORTON & CO LIMITED	TM1 : Metal Recycling installation	378810	397270		17 04 07	MRS	Metal Recycling	Cheshire East	Cheshire East	North West	Recovery	R04	1.384			North West	Greater Manchester	Manchester	Manchester	104515	Singleton's Scrap Metal	F W Singleton Ltd	A11 : Household, Commercial & Industrial Waste Transfer Stn	386845	397404	M11 2DU	19 12 03	Transfer	Non-Haz Waste Transfer	Derbyshire	Derbyshire	East Midlands	Recovery	R04	24	06 - Metallic wastes
North West	Greater Manchester	Trafford	Trafford	ZP3639WZ	Tenax Road, Trafford Park EPR/ZP3639WZ	S. NORTON & CO LIMITED	TM1 : Metal Recycling installation	378810	397270		17 04 07	MRS	Metal Recycling	Oldham	Oldham	North West	Recovery	R04	1.656			North West	Greater Manchester	Manchester	Manchester	104515	Singleton's Scrap Metal	F W Singleton Ltd	A11 : Household, Commercial & Industrial Waste Transfer Stn	386845	397404	M11 2DU	19 12 03	Transfer	Non-Haz Waste Transfer	Doncaster	Doncaster	Yorks & Humber	Recovery	R04	208	06 - Metallic wastes
North West	Greater Manchester	Trafford	Trafford	ZP3639WZ	Tenax Road, Trafford Park EPR/ZP3639WZ	S. NORTON & CO LIMITED	TM1 : Metal Recycling installation	378810	397270		17 04 02	MRS	Metal Recycling	Salford	Salford	North West	Recovery	R04	1.88			North West	Greater Manchester	Salford	Salford	53529	Salford Skip Hire Kingston House Transfer Station	Salford Skip Hire Ltd	A11 : Household, Commercial & Industrial Waste Transfer Stn	381009	399924	M6 6WF	19 12 12	Transfer	Non-Haz Waste Transfer	Doncaster	Doncaster	Yorks & Humber	Landfill	D05	11697.4	10 - Mixed ordinary wastes
North West	Greater Manchester	Trafford	Trafford	ZP3639WZ	Tenax Road, Trafford Park EPR/ZP3639WZ	S. NORTON & CO LIMITED	TM1 : Metal Recycling installation	378810	397270		17 04 02	MRS	Metal Recycling	Merseyside	Merseyside (WPA not codeable)	North West	Recovery	R04	2.54			North West	Greater Manchester	Wigan	Wigan	53612	Junction Works	Biffa Waste Services Limited	A11 : Household, Commercial & Industrial Waste Transfer Stn	361450	401900	WN2 5TB	17 04 07	Transfer	Non-Haz Waste Transfer	Doncaster	Doncaster	Yorks & Humber	Recovery	R04	147.16	06 - Metallic wastes
North West	Greater Manchester	Trafford	Trafford	ZP3639WZ	Tenax Road, Trafford Park EPR/ZP3639WZ	S. NORTON & CO LIMITED	TM1 : Metal Recycling installation	378810	397270		17 04 07	MRS	Metal Recycling	Manchester	Manchester	North West	Recovery	R04	2.75			North West	Greater Manchester	Wigan	Wigan	53612	Junction Works	Biffa Waste Services Limited	A11 : Household, Commercial & Industrial Waste Transfer Stn	361450	401900	WN2 5TB	19 12 02	Transfer	Non-Haz Waste Transfer	Doncaster	Doncaster	Yorks & Humber	Recovery	R04	1028.26	06 - Metallic wastes
North West	Greater Manchester	Trafford	Trafford	ZP3639WZ	Tenax Road, Trafford Park EPR/ZP3639WZ	S. NORTON & CO LIMITED	TM1 : Metal Recycling installation	378810	397270		17 04 07	MRS	Metal Recycling	Trafford	Trafford	North West	Recovery	R04	5.29			North West	Greater Manchester	Wigan	Wigan	50263	Boden And Davies Limited	Boden And Davies Limited	A11 : Household, Commercial & Industrial Waste Transfer Stn	370298	398807	M29 7JZ	17 02 01	Transfer	Non-Haz Waste Transfer	Dumfries and Galloway	Scotland	Scotland	Incineration	R01	10493	07 - Non-metallic wastes
North West	Greater Manchester	Trafford	Trafford	ZP3639WZ	Tenax Road, Trafford Park EPR/ZP3639WZ	S. NORTON & CO LIMITED	TM1 : Metal Recycling installation	378810	397270		17 04 11	MRS	Metal Recycling	Manchester	Manchester	North West	Recovery	R04	5.47			North West	Greater Manchester	Tameside	Tameside	50236	R Plevin & Sons Limited	R Plevin & Sons Ltd	A11 : Household, Commercial & Industrial Waste Transfer Stn	397771	401623	OL5 9NG	19 12 07	Transfer	Non-Haz Waste Transfer	East Midlands	East Midlands (WPA Not codeable)	East Midlands	Recovery	R03	97.4	07 - Non-metallic wastes
North West	Greater Manchester	Trafford	Trafford	ZP3639WZ	Tenax Road, Trafford Park EPR/ZP3639WZ	S. NORTON & CO LIMITED	TM1 : Metal Recycling installation	378810	397270		17 04 02	MRS	Metal Recycling	Manchester	Manchester	North West	Recovery	R04	5.51			North West	Greater Manchester	Bury	Bury	100338	Fernhill H W R C, T L S And Green Waste Processing Facility	S U E Z Recycling And Recovery U K Ltd	A11 : Household, Commercial & Industrial Waste Transfer Stn	380400	411780	BL9 5BE	20 01 08	Transfer	Non-Haz Waste Transfer	East Riding of Yorkshire	East Riding of Yorkshire	Yorks & Humber	Recovery	R03	446.74	09 - Animal and vegetal wastes
North West	Greater Manchester	Trafford	Trafford	ZP3639WZ	Tenax Road, Trafford Park EPR/ZP3639WZ	S. NORTON & CO LIMITED	TM1 : Metal Recycling installation	378810	397270		17 04 07	MRS	Metal Recycling	North West	North West (WPA Not codeable)	North West	Recovery	R04	5.614			North West	Greater Manchester	Manchester	Manchester	50110	Redgate Holdings Limited	Redgate Holdings Limited	A11 : Household, Commercial & Industrial Waste Transfer Stn	386787	396499	M12 4RY	19 12 12	Transfer	Non-Haz Waste Transfer	East Riding of Yorkshire	East Riding of Yorkshire	Yorks & Humber	Landfill	D05	1906.36	10 - Mixed ordinary wastes
North West	Greater Manchester	Trafford	Trafford	ZP3639WZ	Tenax Road, Trafford Park EPR/ZP3639WZ	S. NORTON & CO LIMITED	TM1 : Metal Recycling installation	378810	397270		17 04 07	MRS	Metal Recycling	Flintshire	Flintshire	Wales	Recovery	R04	7.54			North West	Greater Manchester	Stockport	Stockport	50044	Hazel Knoll Farm Transfer Station	Matthew Allan & Richard Allan Boothby	A11 : Household, Commercial & Industrial Waste Transfer Stn	394705	387339	SK7 6NW	19 12 07	Transfer	Non-Haz Waste Transfer	Flintshire	Wales	Wales	Incineration	R01	787.45	07 - Non-metallic wastes
North West	Greater Manchester	Trafford	Trafford	ZP3639WZ	Tenax Road, Trafford Park EPR/ZP3639WZ	S. NORTON & CO LIMITED	TM1 : Metal Recycling installation	378810	397270		17 04 05	MRS	Metal Recycling	Warwickshire	Warwickshire	West Midlands	Recovery	R04	8.28			North West	Greater Manchester	Trafford	Trafford	53506	Allens Waste Disposal Ltd	Allens Waste Disposal Ltd	A11 : Household, Commercial & Industrial Waste Transfer Stn	377218	387835	WA15 8HJ	17 01 07	Transfer	Non-Haz Waste Transfer	Gwynedd	Wales	Wales	Other Fate	OF	101.94	12 - Mineral wastes
North West	Greater Manchester	Trafford	Trafford	ZP3639WZ	Tenax Road, Trafford Park EPR/ZP3639WZ	S. NORTON & CO LIMITED	TM1 : Metal Recycling installation	378810	397270		17 04 05	MRS	Metal Recycling	Halton	Halton	North West	Recovery	R04	8.4			North West	Greater Manchester	Trafford	Trafford	53506	Allens Waste Disposal Ltd	Allens Waste Disposal Ltd	A11 : Household, Commercial & Industrial Waste Transfer Stn	377218	387835	WA15 8HJ	17 05 04	Transfer	Non-Haz Waste Transfer	Gwynedd	Wales	Wales	Other Fate	OF	2475.36	12 - Mineral wastes
North West	Greater Manchester	Trafford	Trafford	ZP3639WZ	Tenax Road, Trafford Park EPR/ZP3639WZ	S. NORTON & CO LIMITED	TM1 : Metal Recycling installation	378810	397270		17 04 11	MRS	Metal Recycling	North West	North West (WPA Not codeable)	North West	Recovery	R04	8.896			North West	Greater Manchester	Trafford	Trafford	53506	Allens Waste Disposal Ltd	Allens Waste Disposal Ltd	A11 : Household, Commercial & Industrial Waste Transfer Stn	377218	387835	WA15 8HJ	20 03 01	Transfer	Non-Haz Waste Transfer	Gwynedd	Wales	Wales	Other Fate	OF	1280.06	10 - Mixed ordinary wastes
North West	Greater Manchester	Trafford	Trafford	ZP3639WZ	Tenax Road, Trafford Park EPR/ZP3639WZ	S. NORTON & CO LIMITED	TM1 : Metal Recycling installation	378810	397270		17 04 01	MRS	Metal Recycling	North West	North West (WPA Not codeable)	North West	Recovery	R04	9.386			North West	Greater Manchester	Manchester	Manchester	50110	Redgate Holdings Limited	Redgate Holdings Limited	A11 : Household, Commercial & Industrial Waste Transfer Stn	386787	396499	M12 4RY	19 12 10	Transfer	Non-Haz Waste Transfer	Halton	Halton	North West	Incineration	D10	4234.46	10 - Mixed ordinary wastes
North West	Greater Manchester	Trafford	Trafford	ZP3639WZ	Tenax Road, Trafford Park EPR/ZP3639WZ	S. NORTON & CO LIMITED	TM1 : Metal Recycling installation	378810	397270		17 04 03	MRS	Metal Recycling	North West	North West (WPA Not codeable)	North West	Recovery	R04	10.074			North West	Greater Manchester	Manchester	Manchester	50110	Redgate Holdings Limited	Redgate Holdings Limited	A11 : Household, Commercial & Industrial Waste Transfer Stn	386787	396499	M12 4RY	19 12 10	Transfer	Non-Haz Waste Transfer	Halton	Halton	North West	Incineration	R01	11052.8	10 - Mixed ordinary wastes
North West	Greater Manchester	Trafford	Trafford	ZP3639WZ	Tenax Road, Trafford Park EPR/ZP3639WZ	S. NORTON & CO LIMITED	TM1 : Metal Recycling installation	378810	397270		17 04 07	MRS	Metal Recycling	Warrington	Warrington	North West	Recovery	R04	11.22			North West	Greater Manchester	Wigan	Wigan	53901	Arley Way, Chantlers Industrial Estate	Viridor Waste ( Atherton ) Ltd	A11 : Household, Commercial & Industrial Waste Transfer Stn	368477	402773	M46 9BE	19 12 12	Transfer	Non-Haz Waste Transfer	Halton	Halton	North West	Incineration	R01	81152.1	10 - Mixed ordinary wastes
North West	Greater Manchester	Trafford	Trafford	ZP3639WZ	Tenax Road, Trafford Park EPR/ZP3639WZ	S. NORTON & CO LIMITED	TM1 : Metal Recycling installation	378810	397270		17 04 05	MRS	Metal Recycling	Rochdale	Rochdale	North West	Recovery	R04	12.48			North West	Greater Manchester	Wigan	Wigan	53612	Junction Works	Biffa Waste Services Limited	A11 : Household, Commercial & Industrial Waste Transfer Stn	361450	401900	WN2 5TB	19 12 12	Transfer	Non-Haz Waste Transfer	Hartlepool	Hartlepool	North East	Incineration	R01	1297.92	10 - Mixed ordinary wastes
North West	Greater Manchester	Trafford	Trafford	ZP3639WZ	Tenax Road, Trafford Park EPR/ZP3639WZ	S. NORTON & CO LIMITED	TM1 : Metal Recycling installation	378810	397270		17 04 05	MRS	Metal Recycling	Bradford	Bradford City	Yorks & Humber	Recovery	R04	12.6			North West	Greater Manchester	Trafford	Trafford	407407	X P O Supply Chain U K, Centrepoint	X P O Supply Chain U K Limited	A11 : Household, Commercial & Industrial Waste Transfer Stn	378469	396503	M17 1PP	20 01 08	Transfer	Non-Haz Waste Transfer	Huntingdonshire	Cambridgeshire	East of England	Recovery	R03	537.217	09 - Animal and vegetal wastes
North West	Greater Manchester	Trafford	Trafford	ZP3639WZ	Tenax Road, Trafford Park EPR/ZP3639WZ	S. NORTON & CO LIMITED	TM1 : Metal Recycling installation	378810	397270		17 04 02	MRS	Metal Recycling	North West	North West (WPA Not codeable)	North West	Recovery	R04	18.695			North West	Greater Manchester	Rochdale	Rochdale	100187	Waithlands H W R C, T L S And I V C	S U E Z Recycling And Recovery U K Ltd	A11 : Household, Commercial & Industrial Waste Transfer Stn	390501	413202	OL16 2AU	20 01 08	Transfer	Non-Haz Waste Transfer	Kingston upon Hull	Kingston Upon Hull City	Yorks & Humber	Recovery	R03	5546.58	09 - Animal and vegetal wastes
North West	Greater Manchester	Trafford	Trafford	ZP3639WZ	Tenax Road, Trafford Park EPR/ZP3639WZ	S. NORTON & CO LIMITED	TM1 : Metal Recycling installation	378810	397270		17 04 05	MRS	Metal Recycling	Preston	Lancashire	North West	Recovery	R04	19.2			North West	Greater Manchester	Wigan	Wigan	53612	Junction Works	Biffa Waste Services Limited	A11 : Household, Commercial & Industrial Waste Transfer Stn	361450	401900	WN2 5TB	19 12 04	Transfer	Non-Haz Waste Transfer	Kingston upon Hull	Kingston Upon Hull City	Yorks & Humber	Recovery	R03	4.28	07 - Non-metallic wastes
North West	Greater Manchester	Trafford	Trafford	ZP3639WZ	Tenax Road, Trafford Park EPR/ZP3639WZ	S. NORTON & CO LIMITED	TM1 : Metal Recycling installation	378810	397270		17 04 05	MRS	Metal Recycling	Flintshire	Flintshire	Wales	Recovery	R04	22.36			North West	Greater Manchester	Bolton	Bolton	54330	The Materials Recycling Facility	J. Dickinson & Sons ( Horwich) Limited	A11 : Household, Commercial & Industrial Waste Transfer Stn	362430	410807	BL6 5GR	11 01 10	Transfer	Non-Haz Waste Transfer	Lancashire	Lancashire	North West	Recovery	R05	185.54	12 - Mineral wastes
North West	Greater Manchester	Trafford	Trafford	ZP3639WZ	Tenax Road, Trafford Park EPR/ZP3639WZ	S. NORTON & CO LIMITED	TM1 : Metal Recycling installation	378810	397270		17 04 05	MRS	Metal Recycling	Fylde	Lancashire	North West	Recovery	R04	25.97			North West	Greater Manchester	Bolton	Bolton	54330	The Materials Recycling Facility	J. Dickinson & Sons ( Horwich) Limited	A11 : Household, Commercial & Industrial Waste Transfer Stn	362430	410807	BL6 5GR	12 01 03	Transfer	Non-Haz Waste Transfer	Lancashire	Lancashire	North West	Recovery	R04	148	06 - Metallic wastes
North West	Greater Manchester	Trafford	Trafford	ZP3639WZ	Tenax Road, Trafford Park EPR/ZP3639WZ	S. NORTON & CO LIMITED	TM1 : Metal Recycling installation	378810	397270		17 04 05	MRS	Metal Recycling	Cumbria	Cumbria	North West	Recovery	R04	35.58			North West	Greater Manchester	Bolton	Bolton	54330	The Materials Recycling Facility	J. Dickinson & Sons ( Horwich) Limited	A11 : Household, Commercial & Industrial Waste Transfer Stn	362430	410807	BL6 5GR	12 01 05	Transfer	Non-Haz Waste Transfer	Lancashire	Lancashire	North West	Recovery	R05	24.2	07 - Non-metallic wastes
North West	Greater Manchester	Trafford	Trafford	ZP3639WZ	Tenax Road, Trafford Park EPR/ZP3639WZ	S. NORTON & CO LIMITED	TM1 : Metal Recycling installation	378810	397270		17 04 05	MRS	Metal Recycling	Merseyside	Merseyside (WPA not codeable)	North West	Recovery	R04	38.14			North West	Greater Manchester	Bolton	Bolton	54330	The Materials Recycling Facility	J. Dickinson & Sons ( Horwich) Limited	A11 : Household, Commercial & Industrial Waste Transfer Stn	362430	410807	BL6 5GR	17 01 02	Transfer	Non-Haz Waste Transfer	Lancashire	Lancashire	North West	Recovery	R05	3448	12 - Mineral wastes
North West	Greater Manchester	Trafford	Trafford	ZP3639WZ	Tenax Road, Trafford Park EPR/ZP3639WZ	S. NORTON & CO LIMITED	TM1 : Metal Recycling installation	378810	397270		17 04 05	MRS	Metal Recycling	Cheshire West and Chester	Cheshire West and Chester	North West	Recovery	R04	38.736			North West	Greater Manchester	Bolton	Bolton	54330	The Materials Recycling Facility	J. Dickinson & Sons ( Horwich) Limited	A11 : Household, Commercial & Industrial Waste Transfer Stn	362430	410807	BL6 5GR	17 01 07	Transfer	Non-Haz Waste Transfer	Lancashire	Lancashire	North West	Recovery	R05	37319.5	12 - Mineral wastes
North West	Greater Manchester	Trafford	Trafford	ZP3639WZ	Tenax Road, Trafford Park EPR/ZP3639WZ	S. NORTON & CO LIMITED	TM1 : Metal Recycling installation	378810	397270		17 04 02	MRS	Metal Recycling	Warrington	Warrington	North West	Recovery	R04	42.478			North West	Greater Manchester	Bolton	Bolton	54330	The Materials Recycling Facility	J. Dickinson & Sons ( Horwich) Limited	A11 : Household, Commercial & Industrial Waste Transfer Stn	362430	410807	BL6 5GR	17 02 01	Transfer	Non-Haz Waste Transfer	Lancashire	Lancashire	North West	Incineration	R01	2774.92	07 - Non-metallic wastes
North West	Greater Manchester	Trafford	Trafford	ZP3639WZ	Tenax Road, Trafford Park EPR/ZP3639WZ	S. NORTON & CO LIMITED	TM1 : Metal Recycling installation	378810	397270		17 04 05	MRS	Metal Recycling	Warrington	Warrington	North West	Recovery	R04	66.68			North West	Greater Manchester	Bolton	Bolton	54330	The Materials Recycling Facility	J. Dickinson & Sons ( Horwich) Limited	A11 : Household, Commercial & Industrial Waste Transfer Stn	362430	410807	BL6 5GR	17 02 03	Transfer	Non-Haz Waste Transfer	Lancashire	Lancashire	North West	Recovery	R05	255.62	07 - Non-metallic wastes
North West	Greater Manchester	Trafford	Trafford	ZP3639WZ	Tenax Road, Trafford Park EPR/ZP3639WZ	S. NORTON & CO LIMITED	TM1 : Metal Recycling installation	378810	397270		17 04 05	MRS	Metal Recycling	Stockport	Stockport	North West	Recovery	R04	91.42			North West	Greater Manchester	Bolton	Bolton	54330	The Materials Recycling Facility	J. Dickinson & Sons ( Horwich) Limited	A11 : Household, Commercial & Industrial Waste Transfer Stn	362430	410807	BL6 5GR	17 03 01*	Transfer	Non-Haz Waste Transfer	Lancashire	Lancashire	North West	Recovery	R05	323.44	12 - Mineral wastes
North West	Greater Manchester	Trafford	Trafford	ZP3639WZ	Tenax Road, Trafford Park EPR/ZP3639WZ	S. NORTON & CO LIMITED	TM1 : Metal Recycling installation	378810	397270		17 04 05	MRS	Metal Recycling	Walsall	Walsall	West Midlands	Recovery	R04	119.36			North West	Greater Manchester	Bolton	Bolton	54330	The Materials Recycling Facility	J. Dickinson & Sons ( Horwich) Limited	A11 : Household, Commercial & Industrial Waste Transfer Stn	362430	410807	BL6 5GR	17 05 04	Transfer	Non-Haz Waste Transfer	Lancashire	Lancashire	North West	Recovery	R05	24470.1	12 - Mineral wastes
North West	Greater Manchester	Trafford	Trafford	ZP3639WZ	Tenax Road, Trafford Park EPR/ZP3639WZ	S. NORTON & CO LIMITED	TM1 : Metal Recycling installation	378810	397270		17 04 07	MRS	Metal Recycling	North West	North West (WPA Not codeable)	North West	Recovery	R04	163.9			North West	Greater Manchester	Bolton	Bolton	54330	The Materials Recycling Facility	J. Dickinson & Sons ( Horwich) Limited	A11 : Household, Commercial & Industrial Waste Transfer Stn	362430	410807	BL6 5GR	17 08 02	Transfer	Non-Haz Waste Transfer	Lancashire	Lancashire	North West	Recovery	R03	306.34	12 - Mineral wastes
North West	Greater Manchester	Trafford	Trafford	ZP3639WZ	Tenax Road, Trafford Park EPR/ZP3639WZ	S. NORTON & CO LIMITED	TM1 : Metal Recycling installation	378810	397270		17 04 05	MRS	Metal Recycling	Trafford	Trafford	North West	Recovery	R04	177.55			North West	Greater Manchester	Bolton	Bolton	54330	The Materials Recycling Facility	J. Dickinson & Sons ( Horwich) Limited	A11 : Household, Commercial & Industrial Waste Transfer Stn	362430	410807	BL6 5GR	17 08 02	Transfer	Non-Haz Waste Transfer	Lancashire	Lancashire	North West	Recovery	R05	174.2	12 - Mineral wastes
North West	Greater Manchester	Trafford	Trafford	ZP3639WZ	Tenax Road, Trafford Park EPR/ZP3639WZ	S. NORTON & CO LIMITED	TM1 : Metal Recycling installation	378810	397270		17 04 05	MRS	Metal Recycling	Wigan	Wigan	North West	Recovery	R04	229.3			North West	Greater Manchester	Bolton	Bolton	54330	The Materials Recycling Facility	J. Dickinson & Sons ( Horwich) Limited	A11 : Household, Commercial & Industrial Waste Transfer Stn	362430	410807	BL6 5GR	17 09 04	Transfer	Non-Haz Waste Transfer	Lancashire	Lancashire	North West	Recovery	R05	2048.04	12 - Mineral wastes
North West	Greater Manchester	Trafford	Trafford	ZP3639WZ	Tenax Road, Trafford Park EPR/ZP3639WZ	S. NORTON & CO LIMITED	TM1 : Metal Recycling installation	378810	397270		17 04 05	MRS	Metal Recycling	Lancashire	Lancashire	North West	Recovery	R04	233.19			North West	Greater Manchester	Bolton	Bolton	54330	The Materials Recycling Facility	J. Dickinson & Sons ( Horwich) Limited	A11 : Household, Commercial & Industrial Waste Transfer Stn	362430	410807	BL6 5GR	19 12 02	Transfer	Non-Haz Waste Transfer	Lancashire	Lancashire	North West	Recovery	R04	5.68	06 - Metallic wastes
North West	Greater Manchester	Trafford	Trafford	ZP3639WZ	Tenax Road, Trafford Park EPR/ZP3639WZ	S. NORTON & CO LIMITED	TM1 : Metal Recycling installation	378810	397270		17 04 05	MRS	Metal Recycling	North West	North West (WPA Not codeable)	North West	Recovery	R04	247.03			North West	Greater Manchester	Bolton	Bolton	54330	The Materials Recycling Facility	J. Dickinson & Sons ( Horwich) Limited	A11 : Household, Commercial & Industrial Waste Transfer Stn	362430	410807	BL6 5GR	19 12 03	Transfer	Non-Haz Waste Transfer	Lancashire	Lancashire	North West	Recovery	R04	51.38	06 - Metallic wastes
North West	Greater Manchester	Trafford	Trafford	ZP3639WZ	Tenax Road, Trafford Park EPR/ZP3639WZ	S. NORTON & CO LIMITED	TM1 : Metal Recycling installation	378810	397270		17 04 05	MRS	Metal Recycling	Bolton	Bolton	North West	Recovery	R04	288.445			North West	Greater Manchester	Bolton	Bolton	54330	The Materials Recycling Facility	J. Dickinson & Sons ( Horwich) Limited	A11 : Household, Commercial & Industrial Waste Transfer Stn	362430	410807	BL6 5GR	19 12 09	Transfer	Non-Haz Waste Transfer	Lancashire	Lancashire	North West	Recovery	R05	1277.28	12 - Mineral wastes
North West	Greater Manchester	Trafford	Trafford	ZP3639WZ	Tenax Road, Trafford Park EPR/ZP3639WZ	S. NORTON & CO LIMITED	TM1 : Metal Recycling installation	378810	397270		17 04 05	MRS	Metal Recycling	Derbyshire	Derbyshire	East Midlands	Recovery	R04	336.59			North West	Greater Manchester	Bolton	Bolton	54330	The Materials Recycling Facility	J. Dickinson & Sons ( Horwich) Limited	A11 : Household, Commercial & Industrial Waste Transfer Stn	362430	410807	BL6 5GR	19 12 12	Transfer	Non-Haz Waste Transfer	Lancashire	Lancashire	North West	Incineration	R01	21255.5	10 - Mixed ordinary wastes
North West	Greater Manchester	Trafford	Trafford	ZP3639WZ	Tenax Road, Trafford Park EPR/ZP3639WZ	S. NORTON & CO LIMITED	TM1 : Metal Recycling installation	378810	397270		17 04 05	MRS	Metal Recycling	Salford	Salford	North West	Recovery	R04	910.198			North West	Greater Manchester	Bolton	Bolton	54330	The Materials Recycling Facility	J. Dickinson & Sons ( Horwich) Limited	A11 : Household, Commercial & Industrial Waste Transfer Stn	362430	410807	BL6 5GR	19 12 12	Transfer	Non-Haz Waste Transfer	Lancashire	Lancashire	North West	Recovery	R05	13566	10 - Mixed ordinary wastes
North West	Greater Manchester	Trafford	Trafford	ZP3639WZ	Tenax Road, Trafford Park EPR/ZP3639WZ	S. NORTON & CO LIMITED	TM1 : Metal Recycling installation	378810	397270		17 04 05	MRS	Metal Recycling	Oldham	Oldham	North West	Recovery	R04	1297.86			North West	Greater Manchester	Bolton	Bolton	54330	The Materials Recycling Facility	J. Dickinson & Sons ( Horwich) Limited	A11 : Household, Commercial & Industrial Waste Transfer Stn	362430	410807	BL6 5GR	20 01 01	Transfer	Non-Haz Waste Transfer	Lancashire	Lancashire	North West	Recovery	R03	570.4	07 - Non-metallic wastes
North West	Greater Manchester	Trafford	Trafford	ZP3639WZ	Tenax Road, Trafford Park EPR/ZP3639WZ	S. NORTON & CO LIMITED	TM1 : Metal Recycling installation	378810	397270		17 04 05	MRS	Metal Recycling	North West	North West (WPA Not codeable)	North West	Recovery	R04	2401.3			North West	Greater Manchester	Bolton	Bolton	54330	The Materials Recycling Facility	J. Dickinson & Sons ( Horwich) Limited	A11 : Household, Commercial & Industrial Waste Transfer Stn	362430	410807	BL6 5GR	20 01 40	Transfer	Non-Haz Waste Transfer	Lancashire	Lancashire	North West	Recovery	R04	389.28	06 - Metallic wastes
North West	Greater Manchester	Trafford	Trafford	ZP3639WZ	Tenax Road, Trafford Park EPR/ZP3639WZ	S. NORTON & CO LIMITED	TM1 : Metal Recycling installation	378810	397270		17 04 05	MRS	Metal Recycling	Manchester	Manchester	North West	Recovery	R04	3138.81			North West	Greater Manchester	Bolton	Bolton	54330	The Materials Recycling Facility	J. Dickinson & Sons ( Horwich) Limited	A11 : Household, Commercial & Industrial Waste Transfer Stn	362430	410807	BL6 5GR	20 02 01	Transfer	Non-Haz Waste Transfer	Lancashire	Lancashire	North West	Recovery	R03	689.28	09 - Animal and vegetal wastes
North West	Greater Manchester	Bolton	Bolton	54330	The Materials Recycling Facility	J. Dickinson & Sons ( Horwich) Limited	A11 : Household, Commercial & Industrial Waste Transfer Stn	362430	410807	BL6 5GR	17 01 02	Transfer	Non-Haz Waste Transfer	Cheshire West and Chester	Cheshire West and Chester	North West	Recovery	R05.03.01	2.24			North West	Greater Manchester	Bolton	Bolton	54330	The Materials Recycling Facility	J. Dickinson & Sons ( Horwich) Limited	A11 : Household, Commercial & Industrial Waste Transfer Stn	362430	410807	BL6 5GR	20 03 01	Transfer	Non-Haz Waste Transfer	Lancashire	Lancashire	North West	Incineration	R01	1610.36	10 - Mixed ordinary wastes
North West	Greater Manchester	Bolton	Bolton	54330	The Materials Recycling Facility	J. Dickinson & Sons ( Horwich) Limited	A11 : Household, Commercial & Industrial Waste Transfer Stn	362430	410807	BL6 5GR	17 06 04	Transfer	Non-Haz Waste Transfer	Lancashire	Lancashire	North West	Landfill	D01.03	2.3			North West	Greater Manchester	Bolton	Bolton	54341	Star Vale	Lostock Skip Hire Ltd	A11 : Household, Commercial & Industrial Waste Transfer Stn	362700	411100	BL6 5HR	01 04 09	Transfer	Non-Haz Waste Transfer	Lancashire	Lancashire	North West	Recovery	R05	2648	12 - Mineral wastes
North West	Greater Manchester	Bolton	Bolton	54330	The Materials Recycling Facility	J. Dickinson & Sons ( Horwich) Limited	A11 : Household, Commercial & Industrial Waste Transfer Stn	362430	410807	BL6 5GR	17 02 03	Transfer	Non-Haz Waste Transfer	Merseyside	Merseyside (WPA not codeable)	North West	Recovery	R03.01.02	7.67			North West	Greater Manchester	Bolton	Bolton	54341	Star Vale	Lostock Skip Hire Ltd	A11 : Household, Commercial & Industrial Waste Transfer Stn	362700	411100	BL6 5HR	16 01 03	Transfer	Non-Haz Waste Transfer	Lancashire	Lancashire	North West	Recovery	R05	32	07 - Non-metallic wastes
North West	Greater Manchester	Bolton	Bolton	54330	The Materials Recycling Facility	J. Dickinson & Sons ( Horwich) Limited	A11 : Household, Commercial & Industrial Waste Transfer Stn	362430	410807	BL6 5GR	17 02 01	Transfer	Non-Haz Waste Transfer	Yorks & Humber	Yorks & Humber (WPA Not codeable)	Yorks & Humber	Recovery	R03.01.03	8.1			North West	Greater Manchester	Bolton	Bolton	54341	Star Vale	Lostock Skip Hire Ltd	A11 : Household, Commercial & Industrial Waste Transfer Stn	362700	411100	BL6 5HR	17 01 07	Transfer	Non-Haz Waste Transfer	Lancashire	Lancashire	North West	Recovery	R05	18529	12 - Mineral wastes
North West	Greater Manchester	Bolton	Bolton	54330	The Materials Recycling Facility	J. Dickinson & Sons ( Horwich) Limited	A11 : Household, Commercial & Industrial Waste Transfer Stn	362430	410807	BL6 5GR	17 03 02	Transfer	Non-Haz Waste Transfer	Lancashire	Lancashire	North West	Recovery	R05.03.03	13.9			North West	Greater Manchester	Bolton	Bolton	54341	Star Vale	Lostock Skip Hire Ltd	A11 : Household, Commercial & Industrial Waste Transfer Stn	362700	411100	BL6 5HR	17 05 04	Transfer	Non-Haz Waste Transfer	Lancashire	Lancashire	North West	Recovery	R05	5264	12 - Mineral wastes
North West	Greater Manchester	Bolton	Bolton	54330	The Materials Recycling Facility	J. Dickinson & Sons ( Horwich) Limited	A11 : Household, Commercial & Industrial Waste Transfer Stn	362430	410807	BL6 5GR	17 02 03	Transfer	Non-Haz Waste Transfer	Manchester	Manchester	North West	Recovery	R03.01.02	14.34			North West	Greater Manchester	Bolton	Bolton	54341	Star Vale	Lostock Skip Hire Ltd	A11 : Household, Commercial & Industrial Waste Transfer Stn	362700	411100	BL6 5HR	17 08 02	Transfer	Non-Haz Waste Transfer	Lancashire	Lancashire	North West	Recovery	R05	20	12 - Mineral wastes
North West	Greater Manchester	Bolton	Bolton	54330	The Materials Recycling Facility	J. Dickinson & Sons ( Horwich) Limited	A11 : Household, Commercial & Industrial Waste Transfer Stn	362430	410807	BL6 5GR	17 02 03	Transfer	Non-Haz Waste Transfer	Manchester	Manchester	North West	Incineration	R01	16.24			North West	Greater Manchester	Bolton	Bolton	54341	Star Vale	Lostock Skip Hire Ltd	A11 : Household, Commercial & Industrial Waste Transfer Stn	362700	411100	BL6 5HR	19 12 01	Transfer	Non-Haz Waste Transfer	Lancashire	Lancashire	North West	Recovery	R05	191	07 - Non-metallic wastes
North West	Greater Manchester	Bolton	Bolton	54330	The Materials Recycling Facility	J. Dickinson & Sons ( Horwich) Limited	A11 : Household, Commercial & Industrial Waste Transfer Stn	362430	410807	BL6 5GR	17 02 03	Transfer	Non-Haz Waste Transfer	North Yorkshire	North Yorkshire	Yorks & Humber	Recovery	R03.01.02	18.39			North West	Greater Manchester	Bolton	Bolton	54341	Star Vale	Lostock Skip Hire Ltd	A11 : Household, Commercial & Industrial Waste Transfer Stn	362700	411100	BL6 5HR	19 12 02	Transfer	Non-Haz Waste Transfer	Lancashire	Lancashire	North West	Recovery	R04	1138	06 - Metallic wastes
North West	Greater Manchester	Bolton	Bolton	54330	The Materials Recycling Facility	J. Dickinson & Sons ( Horwich) Limited	A11 : Household, Commercial & Industrial Waste Transfer Stn	362430	410807	BL6 5GR	17 09 04	Transfer	Non-Haz Waste Transfer	Manchester	Manchester	North West	Recovery	R05.03.01	36.1			North West	Greater Manchester	Bolton	Bolton	54341	Star Vale	Lostock Skip Hire Ltd	A11 : Household, Commercial & Industrial Waste Transfer Stn	362700	411100	BL6 5HR	19 12 03	Transfer	Non-Haz Waste Transfer	Lancashire	Lancashire	North West	Recovery	R04	42	06 - Metallic wastes
North West	Greater Manchester	Bolton	Bolton	54330	The Materials Recycling Facility	J. Dickinson & Sons ( Horwich) Limited	A11 : Household, Commercial & Industrial Waste Transfer Stn	362430	410807	BL6 5GR	17 03 02	Transfer	Non-Haz Waste Transfer	Manchester	Manchester	North West	Recovery	R05.03.03	36.14			North West	Greater Manchester	Bolton	Bolton	54341	Star Vale	Lostock Skip Hire Ltd	A11 : Household, Commercial & Industrial Waste Transfer Stn	362700	411100	BL6 5HR	19 12 04	Transfer	Non-Haz Waste Transfer	Lancashire	Lancashire	North West	Recovery	R05	117	07 - Non-metallic wastes
North West	Greater Manchester	Bolton	Bolton	54330	The Materials Recycling Facility	J. Dickinson & Sons ( Horwich) Limited	A11 : Household, Commercial & Industrial Waste Transfer Stn	362430	410807	BL6 5GR	17 03 01*	Transfer	Non-Haz Waste Transfer	Lancashire	Lancashire	North West	Recovery	R05.03.03	36.62			North West	Greater Manchester	Bolton	Bolton	54341	Star Vale	Lostock Skip Hire Ltd	A11 : Household, Commercial & Industrial Waste Transfer Stn	362700	411100	BL6 5HR	19 12 07	Transfer	Non-Haz Waste Transfer	Lancashire	Lancashire	North West	Recovery	R05	5358	07 - Non-metallic wastes
North West	Greater Manchester	Bolton	Bolton	54330	The Materials Recycling Facility	J. Dickinson & Sons ( Horwich) Limited	A11 : Household, Commercial & Industrial Waste Transfer Stn	362430	410807	BL6 5GR	17 09 04	Transfer	Non-Haz Waste Transfer	Lancashire	Lancashire	North West	Recovery	R05.03.02	44.784			North West	Greater Manchester	Bolton	Bolton	54341	Star Vale	Lostock Skip Hire Ltd	A11 : Household, Commercial & Industrial Waste Transfer Stn	362700	411100	BL6 5HR	19 12 09	Transfer	Non-Haz Waste Transfer	Lancashire	Lancashire	North West	Recovery	R05	8327	12 - Mineral wastes
North West	Greater Manchester	Bolton	Bolton	54330	The Materials Recycling Facility	J. Dickinson & Sons ( Horwich) Limited	A11 : Household, Commercial & Industrial Waste Transfer Stn	362430	410807	BL6 5GR	17 01 02	Transfer	Non-Haz Waste Transfer	Yorks & Humber	Yorks & Humber (WPA Not codeable)	Yorks & Humber	Recovery	R05.03.01	47.22			North West	Greater Manchester	Bolton	Bolton	54341	Star Vale	Lostock Skip Hire Ltd	A11 : Household, Commercial & Industrial Waste Transfer Stn	362700	411100	BL6 5HR	19 12 12	Transfer	Non-Haz Waste Transfer	Lancashire	Lancashire	North West	Recovery	R05	6965	10 - Mixed ordinary wastes
North West	Greater Manchester	Bolton	Bolton	54330	The Materials Recycling Facility	J. Dickinson & Sons ( Horwich) Limited	A11 : Household, Commercial & Industrial Waste Transfer Stn	362430	410807	BL6 5GR	17 09 04	Transfer	Non-Haz Waste Transfer	Lancashire	Lancashire	North West	Recovery	R05.03.01	66.51			North West	Greater Manchester	Bolton	Bolton	54341	Star Vale	Lostock Skip Hire Ltd	A11 : Household, Commercial & Industrial Waste Transfer Stn	362700	411100	BL6 5HR	20 02 01	Transfer	Non-Haz Waste Transfer	Lancashire	Lancashire	North West	Recovery	R03	168	09 - Animal and vegetal wastes
North West	Greater Manchester	Bolton	Bolton	54330	The Materials Recycling Facility	J. Dickinson & Sons ( Horwich) Limited	A11 : Household, Commercial & Industrial Waste Transfer Stn	362430	410807	BL6 5GR	17 01 02	Transfer	Non-Haz Waste Transfer	Manchester	Manchester	North West	Recovery	R05.03.02	134.44			North West	Greater Manchester	Bury	Bury	100338	Fernhill H W R C, T L S And Green Waste Processing Facility	S U E Z Recycling And Recovery U K Ltd	A11 : Household, Commercial & Industrial Waste Transfer Stn	380400	411780	BL9 5BE	20 02 01	Transfer	Non-Haz Waste Transfer	Lancashire	Lancashire	North West	Recovery	R03	73.74	09 - Animal and vegetal wastes
[truncated: 2,242 more rows]
